# Supplementary material for: Sweet Saliva Trial: Exploratory Evaluation of Salivary Microbiome Responses to Three Thai Desserts
Source: Life (Basel). 2026 Jun 9;16(6):972. doi: 10.3390/life16060972 (PMC13302562; doi:10.3390/life16060972)
Supplement: Supplementary file 1 [file life-16-00972-s001.zip]

Archive with 3 entries (3 files):
- Supplementary Figure S1.pdf
- Supplementary Material S1.pdf
- Supplementary Tables.xlsx
