# Supplementary material for: Sweet Saliva Trial: Exploratory Evaluation of Salivary Microbiome Responses to Three Thai Desserts
Source: Life (Basel). 2026 Jun 9;16(6):972. doi: 10.3390/life16060972 (PMC13302562; doi:10.3390/life16060972)
Supplement: Supplementary file 1 [file life-16-00972-s001.zip › Supplementary Tables.xlsx]

## Sheet: Table S1
Table S1. Comparison of food group consumption across Thai dessert groups at baseline and during the test period
	Baseline												After (24 h)
	Day 1				Day 2				Day 3				Day 1
Food Group; n (%)	PCC (low-GI, n=10)	SCP (medium-GI, n=10)	LCRC (high-GI, n=10)	p-value	PCC (low-GI, n=10)	SCP (medium-GI, n=10)	LCRC (high-GI, n=10)	p-value	PCC (low-GI, n=10)	SCP (medium-GI, n=10)	LCRC (high-GI, n=10)	p-value	PCC (low-GI, n=10)	SCP (medium-GI, n=10)	LCRC (high-GI, n=10)	p-value
Rice	9 (90)	1 (10)	8 (80)	< 0.001	8 (80)	9 (90)	9 (90)	< 1.000	8 (80)	10 (100)	8 (80)	0.507	10 (100)	10 (100)	10 (100)	-
Bread / Bake	2 (20)	1 (10)	3 (30)	0.847	2 (20)	3 (30)	4 (40)	0.879	5 (50)	4 (40)	0 (0)	0.038	2 (20)	2 (20)	4 (40)	0.668
Noodles	5 (50)	3 (30)	4 (40)	0.893	7 (70)	4 (40)	5 (50)	0.534	4 (40)	3 (30)	1 (10)	0.45	3 (30)	3 (30)	4 (40)	< 1.000
Grains and products	0 (0)	2 (20)	0 (0)	0.31	1 (10)	1 (10)	2 (20)	< 1.000	2 (20)	1 (10)	2 (20)	< 1.000	2 (20)	0 (0)	0 (0)	0.31
Starchy roots and tubers	1 (10)	0 (0)	0 (0)	< 1.000	2 (20)	0 (0)	2 (20)	0.507	1 (10)	0 (0)	0 (0)	< 1.000	2 (20)	2 (20)	2 (20)	< 1.000
Legumes/Nuts/Seeds and products	0 (0)	0 (0)	1 (10)	< 1.000	3 (30)	3 (30)	2 (20)	< 1.000	1 (10)	3 (30)	1 (10)	0.574	2 (20)	0 (0)	0 (0)	0.31
Vegetables	9 (90)	7 (70)	9 (90)	0.286	10 (100)	7 (70)	9 (90)	0.286	6 (60)	7 (70)	8 (80)	0.879	8 (80)	6 (60)	9 (90)	0.43
Fruits	2 (20)	4 (40)	4 (40)	0.698	4 (40)	4 (40)	3 (30)	< 1.000	7 (70)	4 (40)	3 (30)	0.272	4 (40)	1 (10)	2 (20)	0.43
Beef and pork	5 (50)	7 (70)	5 (50)	0.722	8 (80)	3 (30)	5 (50)	0.106	8 (80)	3 (30)	5 (50)	0.106	5 (50)	4 (40)	5 (50)	< 1.000
Poultry	7 (70)	6 (60)	4 (40)	0.531	3 (30)	7 (70)	6 (60)	0.272	5 (50)	8 (80)	6 (60)	0.51	6 (60)	5 (50)	6 (60)	< 1.000
Fish and shellfish	7 (70)	5 (50)	5 (50)	0.722	4 (40)	5 (50)	3 (30)	0.893	4 (40)	4 (40)	4 (40)	< 1.000	10 (100)	8 (80)	10 (100)	0.31
Processed meat and fish	3 (30)	4 (40)	1 (10)	0.45	6 (60)	1 (10)	3 (30)	0.08	4 (40)	4 (40)	3 (30)	< 1.000	8 (80)	6 (60)	10 (100)	0.122
Egg and egg products	4 (40)	7 (70)	5 (50)	0.534	6 (60)	5 (50)	3 (30)	0.534	6 (60)	2 (20)	8 (80)	0.037	8 (80)	8 (80)	9 (90)	< 1.000
Milk and dairy products	1 (10)	2 (20)	2 (20)	< 1.000	3 (30)	5 (50)	5 (50)	0.722	2 (20)	0 (0)	0 (0)	0.31	1 (10)	3 (30)	0 (0)	0.286
Thai desserts	0 (0)	0 (0)	2 (20)	0.31	3 (30)	0 (0)	2 (20)	0.321	1 (10)	1 (10)	1 (10)	< 1.000	10 (100)	10 (100)	10 (100)	-
Ice cream	0 (0)	0 (0)	0 (0)	-	0 (0)	0 (0)	1 (10)	< 1.000	0 (0)	0 (0)	1 (10)	< 1.000	0 (0)	0 (0)	0 (0)	-
Snacks	0 (0)	1 (10)	1 (10)	1	1 (10)	0 (0)	1 (10)	< 1.000	0 (0)	0 (0)	2 (20)	0.31	0 (0)	1 (10)	1 (10)	< 1.000
Mixed Dish	7 (70)	4 (40)	4 (40)	0.467	5 (50)	4 (40)	3 (30)	0.893	5 (50)	7 (70)	3 (30)	0.202	5 (50)	2 (20)	3 (30)	0.5
Soybeans and soybean-derived foods	1 (10)	2 (20)	1 (10)	< 1.000	1 (10)	3 (30)	4 (40)	0.45	3 (30)	2 (20)	1 (10)	0.847	2 (20)	2 (20)	2 (20)	< 1.000
Soft drink	5 (50)	2 (20)	1 (10)	0.192	4 (40)	2 (20)	0 (0)	0.122	2 (20)	2 (20)	3 (30)	< 1.000	3 (30)	0 (0)	3 (30)	0.195
Added Sugar	1 (10)	2 (20)	1 (10)	< 1.000	2 (20)	1 (10)	1 (10)	< 1.000	4 (40)	1 (10)	1 (10)	0.301	2 (20)	2 (20)	1 (10)	< 1.000
Statistically significant association was observed between food group consumption and Thai dessert groups, as determined by Fisher’s exact test or Pearson’s chi-square test (p < 0.05).

## Sheet: Table S2
Table S2. Comparison of nutrient intakes at baseline and after intervention across dessert groups.
Dietary parameters		Low GI Dessert (n=10)	Medium GI Dessert (n=10)	High GI Dessert (n=10)	Total (n=30)	P-value (Between gr.)
Baseline
Energy, kcal/d		1172.9±252.4; 1140.4 (978, 1410.1)	1151.3±250.8; 1169.8 (1005.1, 1364.7)	1049.3±232.8; 1054.4 (891.1, 1246.6)	1124.5±243.1; 1130.5 (954.8, 1360.2)	0.4899
Carbohydrate, g		126±26.9; 115.2 (106.9, 151.3)	118.6±43; 105.8 (84.8, 148.4)	121.5±37.6; 117.3 (95.5, 147.7)	122±35.3; 115.3 (95.5, 148.4)	0.9012
	Sugars total, g/d	31.3±19.3; 32 (15.5, 37.5)	23.2±16.4; 19.3 (11.6, 27.3)	26.9±16.7; 27.6 (12.1, 45.3)	27.1±17.2; 22.3 (13.2, 36.7)	0.589
Protein, g/d		65.2±20.4; 62.9 (54, 77.1)	56.6±13.8; 59 (52.6, 62.7)	49.3±13.2; 46.2 (37.3, 56.2)	57±16.9; 57.6 (42.1, 67.3)	0.105
Fat, g/d		45.4±10.8; 47.9 (35.9, 53.1)	50.1±13.5; 49.5 (35.6, 58.1)	40.7±9.7; 39.2 (34.2, 50.1)	45.4±11.7; 45.6 (35.3, 53.1)	0.2069
Energy from carbohydrate, %		43.3±5.5; 43.4 (38.8, 46.4)	40.7±8.5; 40.4 (33.8, 46.8)	45.8±7.5; 46.8 (40.6, 49.9)	43.3±7.3; 43.4 (38.4, 48.4)	0.3112
Energy from protein, %		22±3.8; 22.5 (19.8, 25)	19.7±3.2; 18.5 (17.9, 19.8)	19±3.6; 19.3 (16, 21.8)	20.2±3.7; 19.8 (17.9, 22.6)	0.1466
Energy from fat, %		34.7±3.4; 33.8 (33, 35.6)	39.5±7.9; 39.3 (31.8, 45.1)	35.2±5.3; 36.7 (31, 38.7)	36.5±6; 35.6 (32, 39.8)	0.1455
Dietary fibre, g/d		8.3±4; 7.7 (5.5, 10.9)	6.9±4.3; 5.3 (4.9, 8.4)	6.1±3.5; 5.3 (4.5, 7.3)	7.1±3.9; 5.6 (4.9, 8.4)	0.2842
After (24 h)
Energy, kcal/d		1425±457.5; 1239.2 (1147.1, 1530.7)	1302±337.3; 1159.1 (1067.3, 1611.8)	1503.6±378.4; 1415.8 (1216, 1962)	1410.2±389.6; 1271.9 (1136.4, 1611.8)	0.5229
Carbohydrate, g		148.1±46.1; 133.5 (122.3, 170.8)	136.3±30.2; 133.1 (116.5, 156.2)	175.8±44.7; 159.5 (142.6, 208.2)	153.4±43; 140.6 (124.3, 177.7)	0.1047
	Sugars total, g/d	55.6±11.5; 56.9 (43.5, 62.2) a	35.6±21.6; 25.6 (20.8, 41.8) b	36.9±25.7; 27.7 (22.9, 33.8) b	42.7±21.8; 39.8 (25, 60)	0.0165
Protein, g/d		73.9±46.7; 65.4 (42.6, 79)	59.8±20.1; 59.2 (44.8, 70.9)	58.9±18.2; 61.4 (50.2, 68)	64.2±30.9; 62.8 (44.8, 70.9)	0.8824
Fat, g/d		59.6±15.7; 58.3 (48, 65.4)	57.5±21; 53.4 (46.9, 64.7)	62.7±16.5; 56.8 (52.6, 81)	60±17.4; 56.3 (47.3, 67.3)	0.8097
Energy from carbohydrate, %		42±7.1; 43.4 (36.6, 47.9)	42.6±6.9; 44 (34.9, 48.2)	46.9±3.4; 47 (44, 50.5)	43.8±6.3; 44.5 (41.5, 48.8)	0.1599
Energy from protein, %		19.8±6.1; 17.1 (15.3, 26.5)	18.3±3.9; 18.4 (17.1, 21.8)	15.5±2.7; 16.6 (13.4, 16.8)	17.9±4.7; 16.9 (15.3, 19.5)	0.1355
Energy from fat, %		38.2±4; 36.8 (35.6, 41.1)	39.1±7.1; 39.6 (36.1, 43.3)	37.5±2.5; 38.1 (35.8, 39.3)	38.3±4.8; 38.1 (35.8, 40.9)	0.443
Dietary fibre, g/d		5.2±3.1; 4 (2.9, 6.9)	6.1±2.4; 5.7 (3.9, 7.1)	5.7±2.3; 6.1 (3, 7.7)	5.7±2.6; 5.8 (3.8, 7.1)	0.7365
Data are presented as mean ± SD or median (25th, 75th percentile).
a, b Different superscripts in the same row that indicate significant differences between groups using one-Way ANOVA test with Bonferroni post hoc test (adjusted p-value <0.05) or Kruskal–Wallis test and Dunn post hoc tests for multiple comparisons, with the Benjamini-Hochberg method (adjusted p-value <0.05), as appropriate.
Abbreviations: GI = Glycemic Index, CHO = Carbohydrates

## Sheet: Table S3
Table S3. The relative abundance of identified microbiome at the phylum level in Thai desserts
Bacteria	PCC (low-GI, n=3)	SCP (Medium-GI, n=3)	LCRC (High-GI, n=3)
Phylum
Firmicutes	98±1.6; 98.7 (96.1, 99.2)	76.6±9.1; 73.9 (69.2, 86.7)	84.9±1.6; 84.8 (83.4, 86.6)
Proteobacteria	1.9±1.6; 1.3 (0.7, 3.8)	15.1±6.6; 14 (9, 22.1)	6.5±3.4; 5.5 (3.6, 10.3)
Bacteroidota	0.1±0; 0.04 (0.04, 0.09)	4.8±4.6; 2.2 (2.2, 10.2)	1±0.8; 1 (0.2, 1.9)
Actinobacteriota	0.02±0.03; 0.02 (0, 0.05)	3±2.2; 1.9 (1.6, 5.6)	6.3±3.1; 7.7 (2.7, 8.3)
Acidobacteriota	0±0; 0 (0, 0)	0±0; 0 (0, 0)	0.05±0.09; 0 (0, 0.16)
Campilobacterota	0±0; 0 (0, 0)	0.03±0.04; 0.02 (0, 0.07)	0±0; 0 (0, 0)
Chloroflexi	0±0; 0 (0, 0)	0.15±0.26; 0 (0, 0.45)	0.02±0.03; 0 (0, 0.05)
Cyanobacteria	0±0; 0 (0, 0)	0.02±0.04; 0 (0, 0.07)	0.76±1.32; 0 (0, 2.29)
Deinococcota	0±0; 0 (0, 0)	0.09±0.11; 0.05 (0, 0.22)	0.05±0.05; 0.05 (0, 0.11)
Fusobacteriota	0.01±0.01; 0 (0, 0.02)	0.07±0.07; 0.05 (0, 0.14)	0.16±0.15; 0.18 (0, 0.29)
Gemmatimonadota	0±0; 0 (0, 0)	0.08±0.14; 0 (0, 0.23)	0±0; 0 (0, 0)
Myxococcota	0±0; 0 (0, 0)	0±0; 0 (0, 0)	0.12±0.21; 0 (0, 0.36)
Patescibacteria	0±0; 0 (0, 0)	0.006±0.01; 0 (0, 0.02)	0.04±0.07; 0 (0, 0.13)
Planctomycetota	0±0; 0 (0, 0)	0±0; 0 (0, 0)	0.04±0.07; 0 (0, 0.13)
Spirochaetota	0±0; 0 (0, 0)	0±0; 0 (0, 0)	0.07±0.06; 0.11 (0, 0.11)
Data are shown as mean±SD; median (25th, 75th percentile).
Phetchaburi’s Custard Cake (PCC), Saraburi’s Curry Puff (SCP), Lampang’s Crispy Rice Cracker (LCRC) and Glycemic index (GI).

## Sheet: Table S4
Table S4. The relative abundance of identified microbiome at the genus level in Thai desserts
Bacteria	PCC (low-GI, n=3)	SCP (Medium-GI, n=3)	LCRC (High-GI, n=3)
Genus
Bacillus	98.3±1.5; 99 (96.6, 99.3)	25.8±20.4; 17 (11.4, 49.2)	2.0±0.6; 1.7 (1.6, 2.8)
Serratia	0.78±0.74; 0.47 (0.24, 1.63)	0±0; 0 (0, 0)	0±0; 0 (0, 0)
Weissella	0.01±0.01; 0 (0, 0.02)	2.9±0.7; 3 (2.1, 3.6)	8.2±8.1; 6.8 (0.9, 17)
Streptococcus	0±0; 0 (0, 0)	17.3±7.7; 15.8 (10.5, 25.6)	4.4±5.3; 2.4 (0.3, 10.4)
Haemophilus	0±0; 0 (0, 0)	1.4±1.3; 1.3 (0.2, 2.8)	0.6±0.7; 0.5 (0, 1.3)
Clostridium sensu stricto 1	0±0; 0 (0, 0)	8.9±5.2; 9 (3.6, 14)	1.7±0.4; 1.8 (1.2, 2)
Prevotella	0.01±0.02; 0 (0, 0.04)	0.7±0.3; 0.7 (0.3, 0.9)	0.3±0.3; 0.5 (0, 0.5)
Sphingomonas	0±0; 0 (0, 0)	2.1±3.3; 0.2 (0.1, 5.9)	0.3±0.1; 0.3 (0.2, 0.4)
Paenibacillus	0±0; 0 (0, 0)	2.3±0.6; 2.2 (1.7, 2.9)	0.4±0.3; 0.4 (0.1, 0.6)
Pseudomonas	0.15±0.11; 0.11 (0.05, 0.27)	1.4±1.2; 1.3 (0.3, 2.6)	0.2±0.2; 0.3 (0, 0.4)
Methylobacterium-Methylorubrum	0±0; 0 (0, 0)	0.7±1.1; 0.04 (0, 2)	0.1±0.1; 0.1 (0, 0.2)
Staphylococcus	0±0; 0 (0, 0)	1±1.3; 0.38 (0.06, 2.5)	3.1±4.1; 1.4 (0.1, 7.8)
Carnobacterium	0±0; 0 (0, 0)	4.6±2.3; 5.2 (2.1, 6.6)	0±0; 0 (0, 0)
Megamonas	0±0; 0 (0, 0)	0.6±1; 0 (0, 1.8)	0.01±0.02; 0 (0, 0.04)
Lactobacillus	0.012±0.021; 0 (0, 0.037)	0.4±0.2; 0.4 (0.2, 0.5)	0.4±0.4; 0.5 (0, 0.7)
Porphyromonas	0±0; 0 (0, 0)	0.5±0.6; 0.1 (0.1, 1.1)	0±0; 0 (0, 0)
Anoxybacillus	0.02±0.03; 0 (0, 0.05)	1.4±2; 0.5 (0, 3.8)	24.4±3.8; 24.3 (20.7, 28.3)
Terrilactibacillus	0±0; 0 (0, 0)	0±0; 0 (0, 0)	12.7±3; 12.4 (9.8, 15.8)
Geobacillus	0±0; 0 (0, 0)	0.6±1.1; 0.04 (0, 1.9)	10.1±3.1; 8.4 (8.3, 13.7)
Clostridium sensu stricto 12	0±0; 0 (0, 0)	0±0; 0 (0, 0)	6.8±2.5; 6.6 (4.4, 9.3)
Enterococcus	0±0; 0 (0, 0)	2±1.2; 2.4 (0.7, 3.1)	0.6±0.7; 0.6 (0, 1.3)
Corynebacterium	0±0; 0 (0, 0)	0.2±0.2; 0.3 (0.1, 0.3)	1.2±0.1; 1.2 (1.2, 1.3)
Romboutsia	0.02±0.03; 0 (0, 0.05)	0±0; 0 (0, 0)	2.5±3.1; 1 (0.3, 6.1)
Actinomyces	0±0; 0 (0, 0)	0.04±0.07; 0 (0, 0.1)	0.3±0.5; 0 (0, 0.8)
Acinetobacter	0.08±0.06; 0.07 (0.04, 0.15)	0.98±0.33; 1.09 (0.61, 1.2)	0.3±0.4; 0.1 (0.02, 0.7)
Enterobacter	0.04±0.05; 0.02 (0, 0.09)	0.56±0.77; 0.25 (0, 1.4)	0.5±0.2; 0.6 (0.3, 0.7)
Veillonella	0±0; 0 (0, 0)	0.01±0.01; 0 (0, 0.02)	0.2±0.3; 0.1 (0, 0.6)
Bacteroides	0.02±0.03; 0.02 (0, 0.05)	0±0; 0 (0, 0)	0.2±0.2; 0.3 (0.02, 0.3)
Candidatus Saccharimonas	0±0; 0 (0, 0)	0.01±0.01; 0 (0, 0.02)	0±0; 0 (0, 0)
Data are shown as mean±SD; median (25th, 75th percentile).
Phetchaburi’s Custard Cake (PCC), Saraburi’s Curry Puff (SCP), Lampang’s Crispy Rice Cracker (LCRC) and Glycemic index (GI).

## Sheet: Table S5
Table S5. The relative abundance of identified salivary microbiomes at the phylum level by group.
Bacteria	PCC (low-GI, n=10)	SCP (medium-GI, n=10)	LCRC (high-GI, n=10)
Phylum
Actinobacteriota_0	2.71±1.39, 2.15 (1.82, 3.27)	2.32±1.07, 2.06 (1.64, 3.25)	8.06±3.66, 7.03 (6.22, 9.77)
Actinobacteriota_24	2.07±0.82, 1.97 (1.69, 2.67)	2.66±1.33, 2.38 (1.51, 3.87)	5.78±4.09, 4.51 (3.87, 6.04)
Bacteroidota_0	46.89±12.33, 48.71 (39.52, 55.47)	38.93±10.23, 34.64 (29.95, 49.79)	27.53±7.91, 24.89 (23.18, 27.86)
Bacteroidota_24	44.03±18.75, 49.13 (29.55, 58.65)	38.94±10.85, 38.72 (30.38, 43.18)	29.04±12.57, 29.21 (17.98, 36.58)
Campilobacterota_0	0.99±0.4, 1.09 (0.73, 1.28)	0.76±0.6, 0.63 (0.41, 0.79)	0.6±0.37, 0.52 (0.33, 0.72)
Campilobacterota_24	1.05±0.77, 0.95 (0.45, 1.54)	0.73±0.28, 0.76 (0.45, 0.87)	0.63±0.56, 0.37 (0.3, 0.99)
Firmicutes_0	18.54±10.09, 17.35 (13.39, 19.5)	22.88±8.66, 19.18 (16.94, 29.47)	39.4±13.32, 41.64 (34.39, 51.09)
Firmicutes_24	24.36±19.21, 16.7 (13.47, 26.06)	24.07±5.52, 23.25 (21.57, 28.08)	38.74±13.43, 38.99 (25.92, 49.94)
Fusobacteriota_0	3.48±1.86, 2.78 (2.11, 5.06)	5.8±2.78, 6.04 (3.19, 7.7)	3.67±1.99, 3.23 (1.86, 5.46)
Fusobacteriota_24	4.15±3, 3.29 (1.61, 7.23)	7.95±5.56, 6.09 (3.83, 10.61)	3.72±2.4, 2.91 (1.88, 4.89)
Patescibacteria_0	1.56±1.54, 0.94 (0.68, 1.66)	0.68±0.4, 0.77 (0.28, 0.84)	0.89±0.74, 0.58 (0.33, 1.66)
Patescibacteria_24	1.25±1.04, 0.83 (0.5, 2.26)	0.72±0.56, 0.68 (0.44, 0.81)	0.79±0.63, 0.7 (0.19, 1.25)
Proteobacteria_0	25.64±9.1, 27.98 (17.92, 33.92)	27.56±9.11, 26.73 (19.21, 35.62)	19.73±9.52, 16.8 (13.67, 25.96)
Proteobacteria_24	22.64±8.68, 25.03 (13.53, 28.58)	23.61±6, 23.93 (20.25, 26.32)	20.75±8.99, 20.13 (18.89, 21.52)
Data are shown as mean±SD; median (25th, 75th percentile).
Phetchaburi’s Custard Cake (PCC), Saraburi’s Curry Puff (SCP), and Lampang’s Crispy Rice Cracker (LCRC) and Glycemic index (GI).

## Sheet: Table S6
Table S6. The relative abundance of identified salivary microbiomes at the class level
Bacteria	PCC (low-GI, n=10)	SCP (medium-GI, n=10)	LCRC (high-GI, n=10)
Class
Actinobacteria_0	2.5±1.2; 2 (1.6, 3.2)	2.2±1.1; 1.9 (1.4, 3.2)	7.5±3.4; 6.3 (5.7, 9.8)
Actinobacteria_24	1.9±0.8; 1.9 (1.5, 2)	2.6±1.3; 2.3 (1.5, 3.7)	5.5±4.1; 4.2 (3.5, 5.4)
Alphaproteobacteria_0	0.0004±0.001; 0 (0, 0)	0.006±0.008; 0.002 (0, 0.008)	0±0; 0 (0, 0)
Alphaproteobacteria_24	0.03±0.09; 0 (0, 0.005)	0.007±0.006; 0.005 (0.004, 0.007)	0.001±0.002; 0 (0, 0)
Bacilli_0	14.6±10.9; 12.8 (8.3, 15.3)	17.7±9.4; 14.4 (12.8, 27.2)	29.9±10.7; 28.9 (26.4, 41.1)
Bacilli_24	19.1±21.4; 11.5 (5.9, 21.9)	19.1±6.6; 19.2 (13.3, 21.7)	32.3±13.9; 30.9 (22.7, 47.3)
Bacteroidia_0	46.9±12.3; 48.7 (39.5, 55.5)	38.9±10.2; 34.6 (29.9, 49.8)	27.5±7.9; 24.9 (23.2, 27.9)
Bacteroidia_24	44±18.8; 49.1 (29.5, 58.6)	38.9±10.8; 38.7 (30.4, 43.2)	29±12.6; 29.2 (18, 36.6)
Campylobacteria_0	1±0.4; 1.1 (0.7, 1.3)	0.8±0.6; 0.6 (0.4, 0.8)	0.6±0.4; 0.5 (0.3, 0.7)
Campylobacteria_24	1.1±0.8; 1 (0.4, 1.5)	0.7±0.3; 0.8 (0.4, 0.9)	0.6±0.6; 0.4 (0.3, 1)
Clostridia_0	1.3±0.9; 1 (0.8, 1.5)	2.2±1.6; 1.6 (0.9, 3)	3.9±1.6; 4.4 (2.6, 5)
Clostridia_24	1.7±1.3; 1.5 (0.9, 2.3)	2.2±1.8; 1.7 (0.6, 3.3)	3±2.1; 2.6 (1.7, 3.5)
Coriobacteriia_0	0.2±0.4; 0.1 (0, 0.2)	0.1±0.2; 0.1 (0, 0.1)	0.6±0.5; 0.6 (0.2, 0.9)
Coriobacteriia_24	0.15±0.25; 0.06 (0.02, 0.1)	0.1±0.13; 0.04 (0.01, 0.13)	0.25±0.2; 0.15 (0.12, 0.39)
Desulfobulbia_0	0.001±0.003; 0 (0, 0)	0.003±0.006; 0 (0, 0)	0.002±0.004; 0 (0, 0)
Desulfobulbia_24	0.005±0.016; 0 (0, 0)	0.006±0.008; 0 (0, 0.011)	0.003±0.006; 0 (0, 0.002)
Desulfovibrionia_0	0.005±0.01; 0 (0, 0)	0.001±0.003; 0 (0, 0)	0±0; 0 (0, 0)
Desulfovibrionia_24	0.005±0.014; 0 (0, 0)	0.001±0.001; 0 (0, 0)	0.001±0.002; 0 (0, 0)
Fusobacteriia_0	3.5±1.9; 2.8 (2.1, 5.1)	5.8±2.8; 6 (3.2, 7.7)	3.7±2; 3.2 (1.9, 5.5)
Fusobacteriia_24	4.2±3; 3.3 (1.6, 7.2) a	8±5.6; 6.1 (3.8, 10.6)	3.7±2.4; 2.9 (1.9, 4.9)
Gammaproteobacteria_0	25.6±9.1; 28 (17.9, 33.9)	27.6±9.1; 26.7 (19.2, 35.6)	19.7±9.5; 16.8 (13.7, 26)
Gammaproteobacteria_24	22.6±8.7; 25 (13.5, 28.6)	23.6±6; 23.9 (20.2, 26.3)	20.7±9; 20.1 (18.9, 21.5)
Gemmatimonadetes_0	0±0; 0 (0, 0)	0±0; 0 (0, 0)	0±0; 0 (0, 0)
Gemmatimonadetes_24	0.0004±0.0011; 0 (0, 0)	0±0; 0 (0, 0)	0±0; 0 (0, 0)
Negativicutes_0	2.7±1.6; 2.3 (1.3, 4.3)	3±2.4; 2.6 (1.1, 4.4)	5.5±2.9; 5.1 (3.6, 7.1)
Negativicutes_24	3.5±2.7; 2.4 (1.6, 5.6)	2.7±1.9; 2.3 (0.9, 4.5)	3.4±2; 3.1 (1.8, 4.2)
Saccharimonadia_0	1.6±1.5; 0.9 (0.7, 1.7)	0.7±0.4; 0.8 (0.3, 0.8)	0.9±0.7; 0.6 (0.3, 1.7)
Saccharimonadia_24	1.2±1; 0.8 (0.5, 2.3)	0.7±0.6; 0.7 (0.4, 0.8)	0.8±0.6; 0.7 (0.2, 1.2)
Spirochaetia_0	0.18±0.18; 0.12 (0.07, 0.29)	1.03±1.06; 0.68 (0.23, 2)	0.11±0.12; 0.08 (0.03, 0.13)
Spirochaetia_24	0.42±0.65; 0.16 (0.05, 0.44)	1.29±1.61; 0.42 (0.36, 2.14)	0.54±0.79; 0.19 (0.02, 0.78)
Synergistia_0	0.001±0.004; 0 (0, 0)	0.024±0.022; 0.02 (0.004, 0.041)	0.004±0.008; 0 (0, 0.006)
Synergistia_24	0.01±0.03; 0 (0, 0.01)	0.02±0.01; 0.03 (0.02, 0.03)	0.01±0.02; 0.01 (0, 0.03)
Vampirivibrionia_0	0±0; 0 (0, 0)	0±0; 0 (0, 0)	0±0; 0 (0, 0)
Vampirivibrionia_24	0±0; 0 (0, 0)	0.002±0.003; 0 (0, 0)	0±0; 0 (0, 0)
Data are shown as mean±SD; median (25th, 75th percentile).
Phetchaburi’s Custard Cake (PCC), Saraburi’s Curry Puff (SCP), and Lampang’s Crispy Rice Cracker (LCRC) and Glycemic index (GI).

## Sheet: Table S7
Table S7. The relative abundance of identified salivary microbiomes at the order level
Bacteria	PCC (low-GI, n=10)	SCP (medium-GI, n=10)	LCRC (high-GI, n=10)
Order
Acetobacterales_0	0±0; 0 (0, 0)	0.0002±0.0007; 0 (0, 0)	0±0; 0 (0, 0)
Acetobacterales_24	0±0; 0 (0, 0)	0±0; 0 (0, 0)	0±0; 0 (0, 0)
Acholeplasmatales_0	0±0; 0 (0, 0)	0.009±0.023; 0 (0, 0.007)	0.005±0.015; 0 (0, 0)
Acholeplasmatales_24	0±0; 0 (0, 0)	0.015±0.047; 0 (0, 0)	0.11±0.36; 0 (0, 0)
Actinomycetales_0	1.39±0.97; 1.09 (0.59, 1.86)	1.1±0.32; 1.16 (0.95, 1.33)	3.68±1.91; 2.95 (2.51, 4.19)
Actinomycetales_24	1.06±0.65; 0.98 (0.6, 1.35)	1.42±0.7; 1.49 (0.82, 2.02)	2.03±0.75; 1.96 (1.69, 2.6)
Aeromonadales_0	0±0; 0 (0, 0)	0±0; 0 (0, 0)	0±0; 0 (0, 0)
Aeromonadales_24	0±0; 0 (0, 0)	0.0005±0.0015; 0 (0, 0)	0±0; 0 (0, 0)
Alteromonadales_0	0.001±0.003; 0 (0, 0)	0±0; 0 (0, 0)	0±0; 0 (0, 0)
Alteromonadales_24	0±0; 0 (0, 0)	0±0; 0 (0, 0)	0±0; 0 (0, 0)
Bacillales_0	0.0005±0.0015; 0 (0, 0)	0±0; 0 (0, 0)	0±0; 0 (0, 0)
Bacillales_24	0.002±0.005; 0 (0, 0)	0±0; 0 (0, 0)	0±0; 0 (0, 0)
Bacteroidales_0	44.19±12.3; 46.01 (36.46, 53.62)	35.85±10.6; 30.76 (28.01, 47.61)	26.62±7.96; 24.17 (22.13, 27.71)
Bacteroidales_24	40.54±19.13; 44.38 (24.96, 54.95)	34.74±11.73; 32.66 (24.15, 39.57)	27.88±12.2; 28.42 (16.94, 36.2)
Bifidobacteriales_0	0.002±0.003; 0 (0, 0.002)	0.012±0.035; 0 (0, 0)	0.001±0.004; 0 (0, 0)
Bifidobacteriales_24	0.004±0.006; 0.001 (0, 0.009)	0.004±0.012; 0 (0, 0.001)	0.004±0.007; 0 (0, 0.009)
Burkholderiales_0	6.17±5; 5.04 (1.82, 8.34)	8.08±7.99; 4.01 (2.18, 15.92)	5.33±4.95; 3.24 (1.89, 10.08)
Burkholderiales_24	5.1±4.52; 3.8 (1.84, 7.79)	5.88±4.56; 4.88 (2.02, 8.46)	4.58±5.19; 3.67 (0.88, 4.49)
Campylobacterales_0	0.99±0.4; 1.09 (0.73, 1.28)	0.76±0.6; 0.63 (0.41, 0.79)	0.6±0.37; 0.52 (0.33, 0.72)
Campylobacterales_24	1.05±0.77; 0.95 (0.45, 1.54)	0.73±0.28; 0.76 (0.45, 0.87)	0.63±0.56; 0.37 (0.3, 0.99)
Cardiobacteriales_0	0.08±0.11; 0.03 (0.02, 0.14)	0.06±0.05; 0.05 (0.02, 0.09)	0.04±0.04; 0.03 (0.02, 0.07)
Cardiobacteriales_24	0.09±0.11; 0.07 (0.03, 0.09)	0.08±0.08; 0.05 (0.02, 0.12)	0.04±0.03; 0.02 (0.02, 0.04)
Caulobacterales_0	0±0; 0 (0, 0)	0.0015±0.0032; 0 (0, 0)	0±0; 0 (0, 0)
Caulobacterales_24	0±0; 0 (0, 0)	0.001±0.004; 0 (0, 0)	0±0; 0 (0, 0)
Chitinophagales_0	0±0; 0 (0, 0)	0±0; 0 (0, 0)	0±0; 0 (0, 0)
Chitinophagales_24	0.0002±0.0007; 0 (0, 0)	0±0; 0 (0, 0)	0±0; 0 (0, 0)
Coriobacteriales_0	0.22±0.42; 0.08 (0.03, 0.22)	0.13±0.19; 0.05 (0.03, 0.09)	0.59±0.47; 0.61 (0.19, 0.88)
Coriobacteriales_24	0.15±0.25; 0.06 (0.02, 0.1)	0.1±0.13; 0.04 (0.01, 0.13)	0.25±0.2; 0.15 (0.12, 0.39)
Corynebacteriales_0	0.24±0.21; 0.15 (0.11, 0.38)	0.11±0.07; 0.12 (0.06, 0.14)	0.33±0.32; 0.26 (0.07, 0.43)
Corynebacteriales_24	0.2±0.13; 0.17 (0.09, 0.29)	0.11±0.1; 0.07 (0.03, 0.19)	0.3±0.24; 0.23 (0.15, 0.43)
Cytophagales_0	0±0; 0 (0, 0)	0±0; 0 (0, 0)	0±0; 0 (0, 0)
Cytophagales_24	0.0002±0.0007; 0 (0, 0)	0.0002±0.0007; 0 (0, 0)	0±0; 0 (0, 0)
Desulfobulbales_0	0.001±0.003; 0 (0, 0)	0.003±0.006; 0 (0, 0)	0.002±0.004; 0 (0, 0)
Desulfobulbales_24	0.005±0.016; 0 (0, 0)	0.006±0.008; 0 (0, 0.011)	0.003±0.006; 0 (0, 0.002)
Desulfovibrionales_0	0.005±0.014; 0 (0, 0)	0.001±0.003; 0 (0, 0)	0±0; 0 (0, 0)
Desulfovibrionales_24	0.005±0.014; 0 (0, 0)	0.001±0.001; 0 (0, 0)	0.001±0.002; 0 (0, 0)
Enterobacterales_0	0.001±0.003; 0 (0, 0)	0.0002±0.0007; 0 (0, 0)	0.005±0.013; 0 (0, 0)
Enterobacterales_24	0.0002±0.0007; 0 (0, 0)	0.002±0.003; 0 (0, 0.004)	0.003±0.006; 0 (0, 0.002)
Erysipelotrichales_0	0.08±0.08; 0.06 (0.03, 0.07)	0.12±0.11; 0.09 (0.03, 0.19)	0.38±0.15; 0.38 (0.28, 0.47)
Erysipelotrichales_24	0.11±0.11; 0.08 (0.06, 0.11)	0.09±0.11; 0.06 (0.03, 0.08)	0.26±0.2; 0.22 (0.13, 0.28)
Eubacteriales_0	0.002±0.005; 0 (0, 0.004)	0.001±0.003; 0 (0, 0)	0±0; 0 (0, 0)
Eubacteriales_24	0.006±0.011; 0 (0, 0.011)	0±0.001; 0 (0, 0)	0.002±0.005; 0 (0, 0.004)
Flavobacteriales_0	2.65±1.62; 2.28 (1.39, 3.06)	3.03±1.58; 2.48 (1.98, 3.17)	0.89±1.05; 0.5 (0.33, 1.03)
Flavobacteriales_24	3.39±3.03; 2.05 (1.14, 5.28)	4.13±3.01; 3.25 (1.72, 4.17)	1.12±0.93; 0.89 (0.46, 1.32)
Fusobacteriales_0	3.48±1.86; 2.78 (2.11, 5.06)	5.8±2.78; 6.04 (3.19, 7.7)	3.67±1.99; 3.23 (1.86, 5.46)
Fusobacteriales_24	4.15±3; 3.29 (1.61, 7.23)	7.95±5.56; 6.09 (3.83, 10.61)	3.72±2.4; 2.91 (1.88, 4.89)
Gemmatimonadales_0	0±0; 0 (0, 0)	0±0; 0 (0, 0)	0±0; 0 (0, 0)
Gemmatimonadales_24	0.0004±0.0011; 0 (0, 0)	0±0; 0 (0, 0)	0±0; 0 (0, 0)
Kineosporiales_0	0±0; 0 (0, 0)	0.0001±0.0004; 0 (0, 0)	0±0; 0 (0, 0)
Kineosporiales_24	0±0; 0 (0, 0)	0±0; 0 (0, 0)	0±0; 0 (0, 0)
Lachnospirales_0	0.77±0.53; 0.62 (0.48, 0.9)	1.01±0.65; 0.86 (0.34, 1.72)	1.97±0.81; 2.34 (1.48, 2.39)
Lachnospirales_24	0.94±0.84; 0.84 (0.21, 1.1)	1.22±1.21; 0.89 (0.39, 1.66)	1.37±1.45; 0.98 (0.64, 1.23)
Lactobacillales_0	12.48±8.49; 10.97 (6.62, 14.18)	15.18±9.27; 10.87 (8.61, 25.61)	27.35±10.7; 25.68 (22.98, 36.96)
Lactobacillales_24	16.19±17.55; 9.54 (4.52, 18.76)	16.45±5.82; 15.38 (11.91, 18.72)	29±14.09; 26.59 (20.1, 44.89)
Legionellales_0	0±0; 0 (0, 0)	0±0; 0 (0, 0)	0±0; 0 (0, 0)
Legionellales_24	0±0; 0 (0, 0)	0.0006±0.0019; 0 (0, 0)	0±0; 0 (0, 0)
Micrococcales_0	0.85±0.5; 0.79 (0.56, 0.97)	0.96±0.97; 0.46 (0.35, 1.81)	3.46±1.99; 2.9 (2.15, 5.44)
Micrococcales_24	0.65±0.27; 0.6 (0.42, 0.95)	1.02±0.79; 0.68 (0.4, 1.5)	3.18±3.94; 1.84 (0.93, 3.24)
Mycoplasmatales_0	0.05±0.1; 0.01 (0, 0.05)	0.14±0.14; 0.07 (0.05, 0.24)	0.014±0.016; 0.008 (0, 0.03)
Mycoplasmatales_24	0.13±0.26; 0.02 (0, 0.18)	0.21±0.24; 0.14 (0.04, 0.3)	0.05±0.09; 0.02 (0.01, 0.06)
Obscuribacterales_0	0±0; 0 (0, 0)	0±0; 0 (0, 0)	0±0; 0 (0, 0)
Obscuribacterales_24	0±0; 0 (0, 0)	0.002±0.003; 0 (0, 0)	0±0; 0 (0, 0)
Oscillospirales_0	0.003±0.004; 0.002 (0, 0.004)	0.005±0.005; 0.005 (0, 0.009)	0±0; 0 (0, 0)
Oscillospirales_24	0.01±0.016; 0 (0, 0.011)	0.005±0.004; 0.005 (0, 0.007)	0±0; 0 (0, 0)
Paracaedibacterales_0	0±0; 0 (0, 0)	0±0; 0 (0, 0)	0±0; 0 (0, 0)
Paracaedibacterales_24	0±0; 0 (0, 0)	0.0004±0.0011; 0 (0, 0)	0±0; 0 (0, 0)
Pasteurellales_0	19.39±8.38; 20.97 (11.36, 27.07)	19.39±6.38; 18.74 (13.48, 26.2)	14.34±5.59; 13.18 (11.16, 17.23)
Pasteurellales_24	17.41±6.79; 16.24 (12.36, 22.88)	17.62±6.7; 17.85 (11.08, 19.47)	16.12±6.08; 16.83 (10.8, 19.62)
Peptococcales_0	0.02±0.02; 0.02 (0.01, 0.03)	0.04±0.03; 0.03 (0.02, 0.07)	0.05±0.03; 0.05 (0.04, 0.07)
Peptococcales_24	0.04±0.03; 0.03 (0.01, 0.06)	0.05±0.06; 0.03 (0.02, 0.07)	0.04±0.03; 0.03 (0.02, 0.06)
Peptostreptococcales-Tissierellales_0	0.48±0.39; 0.4 (0.21, 0.66)	1.09±1.02; 0.8 (0.3, 1.51)	1.92±0.91; 2.14 (1.05, 2.68)
Peptostreptococcales-Tissierellales_24	0.72±0.54; 0.71 (0.23, 1.08)	0.94±0.88; 0.55 (0.34, 1.6)	1.55±0.89; 1.5 (0.88, 2.27)
Propionibacteriales_0	0.008±0.014; 0 (0, 0.008)	0.007±0.011; 0.002 (0, 0.009)	0.001±0.002; 0 (0, 0)
Propionibacteriales_24	0.013±0.027; 0.003 (0, 0.007)	0.013±0.034; 0 (0, 0.009)	0.002±0.003; 0 (0, 0.005)
Pseudomonadales_0	0.002±0.005; 0 (0, 0)	0.022±0.036; 0 (0, 0.034)	0.004±0.008; 0 (0, 0)
Pseudomonadales_24	0.02±0.056; 0 (0, 0.007)	0.015±0.024; 0.004 (0, 0.029)	0.0004±0.0011; 0 (0, 0)
Rhizobiales_0	0.0004±0.0011; 0 (0, 0)	0.002±0.006; 0 (0, 0)	0±0; 0 (0, 0)
Rhizobiales_24	0.001±0.002; 0 (0, 0)	0.002±0.003; 0 (0, 0.004)	0.001±0.002; 0 (0, 0)
Rhodobacterales_0	0±0; 0 (0, 0)	0±0; 0 (0, 0)	0±0; 0 (0, 0)
Rhodobacterales_24	0.002±0.007; 0 (0, 0)	0±0; 0 (0, 0)	0±0; 0 (0, 0)
Saccharimonadales_0	1.56±1.54; 0.94 (0.68, 1.66)	0.68±0.4; 0.77 (0.28, 0.84)	0.89±0.74; 0.58 (0.33, 1.66)
Saccharimonadales_24	1.25±1.04; 0.83 (0.5, 2.26)	0.72±0.56; 0.68 (0.44, 0.81)	0.79±0.63; 0.7 (0.19, 1.25)
Sphingobacteriales_0	0.04±0.07; 0.005 (0, 0.049)	0.062±0.045; 0.064 (0.023, 0.094)	0.015±0.017; 0.012 (0, 0.025)
Sphingobacteriales_24	0.108±0.224; 0.006 (0, 0.15)	0.07±0.04; 0.06 (0.04, 0.09)	0.04±0.08; 0.01 (0, 0.03)
Sphingomonadales_0	0±0; 0 (0, 0)	0.002±0.004; 0 (0, 0.002)	0±0; 0 (0, 0)
Sphingomonadales_24	0.03±0.08; 0 (0, 0)	0.004±0.004; 0.003 (0.001, 0.007)	0±0; 0 (0, 0)
Spirochaetales_0	0.18±0.18; 0.12 (0.07, 0.29)	1.03±1.06; 0.68 (0.23, 2)	0.11±0.12; 0.08 (0.03, 0.13)
Spirochaetales_24	0.42±0.65; 0.16 (0.05, 0.44)	1.29±1.61; 0.42 (0.36, 2.14)	0.54±0.79; 0.19 (0.02, 0.78)
Staphylococcales_0	1.97±2.67; 1.14 (0.83, 1.54)	2.27±1.64; 2.03 (1.17, 3.32)	2.16±1.14; 1.77 (1.42, 3)
Staphylococcales_24	2.68±4.37; 1.26 (0.7, 2.19)	2.38±1.55; 2.32 (1.28, 2.83)	2.91±1.55; 2.37 (1.92, 3.28)
Synergistales_0	0.001±0.004; 0 (0, 0)	0.024±0.022; 0.02 (0.004, 0.041)	0.004±0.008; 0 (0, 0.006)
Synergistales_24	0.013±0.033; 0 (0, 0.009)	0.023±0.01; 0.026 (0.021, 0.03)	0.014±0.017; 0.005 (0, 0.032)
Thermoactinomycetales_0	0±0; 0 (0, 0)	0.003±0.009; 0 (0, 0)	0±0; 0 (0, 0)
Thermoactinomycetales_24	0±0; 0 (0, 0)	0±0; 0 (0, 0)	0±0; 0 (0, 0)
Veillonellales-Selenomonadales_0	2.69±1.63; 2.33 (1.28, 4.34)	3.01±2.45; 2.58 (1.07, 4.41)	5.54±2.94; 5.09 (3.57, 7.12)
Veillonellales-Selenomonadales_24	3.53±2.72; 2.39 (1.57, 5.58)	2.71±1.94; 2.28 (0.94, 4.5)	3.45±2.03; 3.11 (1.82, 4.24)
Xanthomonadales_0	0±0; 0 (0, 0)	0.0001±0.0004; 0 (0, 0)	0.003±0.007; 0 (0, 0)
Xanthomonadales_24	0±0; 0 (0, 0)	0.0004±0.0011; 0 (0, 0)	0.001±0.003; 0 (0, 0)
Data are shown as mean±SD; median (25th, 75th percentile).
Phetchaburi’s Custard Cake (PCC), Saraburi’s Curry Puff (SCP), Lampang’s Crispy Rice Cracker (LCRC) and Glycemic index (GI).

## Sheet: Table S8
Table S8. The relative abundance of identified salivary microbiomes at the family level
Bacteria	PCC (low-GI, n=10)	SCP (medium-GI, n=10)	LCRC (high-GI, n=10)
Family
[Eubacterium] coprostanoligenes group_0	0±0; 0 (0, 0)	0±0; 0 (0, 0)	0±0; 0 (0, 0)
[Eubacterium] coprostanoligenes group_24	0.0004±0.0011; 0 (0, 0)	0±0; 0 (0, 0)	0±0; 0 (0, 0)
Acetobacteraceae_0	0±0; 0 (0, 0)	0.0002±0.0007; 0 (0, 0)	0±0; 0 (0, 0)
Acetobacteraceae_24	0±0; 0 (0, 0)	0±0; 0 (0, 0)	0±0; 0 (0, 0)
Acholeplasmataceae_0	0±0; 0 (0, 0)	0.009±0.023; 0 (0, 0.007)	0.005±0.015; 0 (0, 0)
Acholeplasmataceae_24	0±0; 0 (0, 0)	0.015±0.047; 0 (0, 0)	0.11±0.36; 0 (0, 0)
Actinomycetaceae_0	1.39±0.97; 1.09 (0.59, 1.86)	1.1±0.32; 1.16 (0.95, 1.33)	3.68±1.91; 2.95 (2.51, 4.19)
Actinomycetaceae_24	1.06±0.65; 0.98 (0.6, 1.35)	1.417±0.699; 1.49 (0.82, 2.02)	2.03±0.75; 1.96 (1.69, 2.6)
Aerococcaceae_0	0.01±0.02; 0 (0, 0.01)	0.1±0.2; 0.01 (0, 0.08)	0.07±0.15; 0 (0, 0.07)
Aerococcaceae_24	0.017±0.045; 0 (0, 0.006)	0.191±0.435; 0.06 (0, 0.14)	0.2±0.3; 0 (0, 0.51)
Aeromonadaceae_0	0±0; 0 (0, 0)	0±0; 0 (0, 0)	0±0; 0 (0, 0)
Aeromonadaceae_24	0±0; 0 (0, 0)	0.0004686±0.0014817; 0 (0, 0)	0±0; 0 (0, 0)
Anaerovoracaceae_0	0.18±0.19; 0.14 (0.05, 0.2)	0.28±0.19; 0.27 (0.11, 0.42)	0.68±0.38; 0.63 (0.47, 0.84)
Anaerovoracaceae_24	0.3±0.28; 0.25 (0.04, 0.46)	0.23±0.16; 0.21 (0.13, 0.29)	0.456±0.341; 0.436 (0.09, 0.685)
Atopobiaceae_0	0.22±0.42; 0.08 (0.03, 0.21)	0.13±0.19; 0.05 (0.03, 0.09)	0.59±0.47; 0.61 (0.19, 0.88)
Atopobiaceae_24	0.14±0.25; 0.05 (0.02, 0.1)	0.1±0.13; 0.04 (0.01, 0.13)	0.247±0.199; 0.148 (0.123, 0.371)
Bacillaceae_0	0±0.001; 0 (0, 0)	0±0; 0 (0, 0)	0±0; 0 (0, 0)
Bacillaceae_24	0.0015±0.0048; 0 (0, 0)	0±0; 0 (0, 0)	0±0; 0 (0, 0)
Bacteroidaceae_0	0.002±0.002; 0.001 (0, 0.005)	0.005±0.005; 0.005 (0.001, 0.006)	0±0; 0 (0, 0)
Bacteroidaceae_24	0.0054±0.0049; 0.0059 (0, 0.0082)	0.0035±0.0034; 0.0023 (0, 0.0059)	0.0006±0.0015; 0 (0, 0)
Bacteroidales Incertae Sedis_0	0.001±0.002; 0 (0, 0)	0.001±0.003; 0 (0, 0)	0.001±0.002; 0 (0, 0)
Bacteroidales Incertae Sedis_24	0.0013±0.0027; 0 (0, 0)	0.0015±0.0037; 0 (0, 0)	0.0008±0.0018; 0 (0, 0)
Barnesiellaceae_0	0±0; 0 (0, 0)	0±0; 0 (0, 0)	0±0; 0 (0, 0)
Barnesiellaceae_24	0.0001±0.0004; 0 (0, 0)	0.0007±0.0022; 0 (0, 0)	0±0; 0 (0, 0)
Beijerinckiaceae_0	0±0; 0 (0, 0)	0.002±0.004; 0 (0, 0)	0±0; 0 (0, 0)
Beijerinckiaceae_24	0.0008±0.0018; 0 (0, 0)	0.0016±0.0029; 0 (0, 0.0035)	0.001±0.002; 0 (0, 0)
Bifidobacteriaceae_0	0.002±0.003; 0 (0, 0.002)	0.012±0.035; 0 (0, 0)	0.001±0.004; 0 (0, 0)
Bifidobacteriaceae_24	0.0045±0.0063; 0.0006 (0, 0.0094)	0.0042±0.0121; 0 (0, 0.0012)	0.004±0.007; 0 (0, 0.009)
Brevibacteriaceae_0	0±0; 0 (0, 0)	0.0004±0.0011; 0 (0, 0)	0±0; 0 (0, 0)
Brevibacteriaceae_24	0.0001±0.0004; 0 (0, 0)	0±0; 0 (0, 0)	0±0; 0 (0, 0)
Burkholderiaceae_0	0.39±0.63; 0.07 (0.02, 0.33)	0.21±0.12; 0.19 (0.11, 0.34)	0.41±0.91; 0.11 (0.05, 0.21)
Burkholderiaceae_24	0.24±0.33; 0.13 (0.03, 0.31)	0.29±0.28; 0.18 (0.12, 0.46)	0.17±0.18; 0.1 (0.02, 0.28)
Campylobacteraceae_0	0.99±0.4; 1.09 (0.73, 1.28)	0.76±0.6; 0.63 (0.41, 0.79)	0.6±0.37; 0.52 (0.33, 0.72)
Campylobacteraceae_24	1.05±0.77; 0.95 (0.45, 1.54)	0.73±0.28; 0.76 (0.45, 0.87)	0.62±0.55; 0.37 (0.3, 0.94)
Cardiobacteriaceae_0	0.08±0.11; 0.03 (0.02, 0.14)	0.06±0.05; 0.05 (0.02, 0.09)	0.04±0.04; 0.03 (0.02, 0.07)
Cardiobacteriaceae_24	0.09±0.11; 0.07 (0.03, 0.09)	0.08±0.08; 0.05 (0.02, 0.12)	0.04±0.03; 0.02 (0.02, 0.04)
Carnobacteriaceae_0	0.19±0.19; 0.16 (0.02, 0.4)	0.68±1.5; 0.16 (0.03, 0.27)	0.23±0.21; 0.19 (0.01, 0.44)
Carnobacteriaceae_24	0.36±0.49; 0.1 (0, 0.62)	0.67±1.01; 0.24 (0.09, 0.77)	0.31±0.33; 0.22 (0, 0.52)
Caulobacteraceae_0	0±0; 0 (0, 0)	0.002±0.003; 0 (0, 0)	0±0; 0 (0, 0)
Caulobacteraceae_24	0±0; 0 (0, 0)	0.001±0.004; 0 (0, 0)	0±0; 0 (0, 0)
Chitinophagaceae_0	0±0; 0 (0, 0)	0±0; 0 (0, 0)	0±0; 0 (0, 0)
Chitinophagaceae_24	0.0002±0.0007; 0 (0, 0)	0±0; 0 (0, 0)	0±0; 0 (0, 0)
Comamonadaceae_0	0.016±0.02; 0.011 (0.002, 0.02)	0.017±0.031; 0.006 (0, 0.018)	0.004±0.007; 0 (0, 0.006)
Comamonadaceae_24	0.017±0.019; 0.015 (0, 0.032)	0.021±0.03; 0.011 (0, 0.018)	0.01±0.04; 0 (0, 0)
Coriobacteriaceae_0	0±0; 0 (0, 0)	0±0; 0 (0, 0)	0±0; 0 (0, 0)
Coriobacteriaceae_24	0.002±0.005; 0 (0, 0)	0±0; 0 (0, 0)	0±0; 0 (0, 0)
Corynebacteriaceae_0	0.24±0.2; 0.15 (0.11, 0.38)	0.11±0.07; 0.12 (0.06, 0.14)	0.33±0.32; 0.26 (0.07, 0.43)
Corynebacteriaceae_24	0.2±0.13; 0.17 (0.09, 0.29)	0.107±0.097; 0.067 (0.03, 0.19)	0.3±0.24; 0.23 (0.15, 0.43)
Defluviitaleaceae_0	0.011±0.012; 0.009 (0, 0.014)	0.02±0.02; 0.03 (0.01, 0.03)	0.007±0.012; 0.001 (0, 0.006)
Defluviitaleaceae_24	0.022±0.025; 0.008 (0.001, 0.045)	0.021±0.021; 0.016 (0, 0.034)	0.016±0.02; 0.011 (0.004, 0.02)
Dermacoccaceae_0	0±0; 0 (0, 0)	0.0002±0.0007; 0 (0, 0)	0±0; 0 (0, 0)
Dermacoccaceae_24	0±0; 0 (0, 0)	0±0; 0 (0, 0)	0±0; 0 (0, 0)
Desulfobulbaceae_0	0.001±0.003; 0 (0, 0)	0.003±0.006; 0 (0, 0)	0.002±0.004; 0 (0, 0)
Desulfobulbaceae_24	0.005±0.016; 0 (0, 0)	0.006±0.008; 0 (0, 0.011)	0.003±0.006; 0 (0, 0.002)
Desulfovibrionaceae_0	0.005±0.014; 0 (0, 0)	0.001±0.003; 0 (0, 0)	0±0; 0 (0, 0)
Desulfovibrionaceae_24	0.005±0.014; 0 (0, 0)	0.0007±0.0015; 0 (0, 0)	0.001±0.002; 0 (0, 0)
Eggerthellaceae_0	0.001±0.002; 0 (0, 0)	0.003±0.007; 0 (0, 0)	0.005±0.011; 0 (0, 0.006)
Eggerthellaceae_24	0.0008±0.0011; 0 (0, 0.0023)	0.0009±0.0023; 0 (0, 0)	0.004±0.007; 0.001 (0, 0.004)
Enterobacteriaceae_0	0.001±0.003; 0 (0, 0)	0.0002±0.0007; 0 (0, 0)	0.005±0.013; 0 (0, 0)
Enterobacteriaceae_24	0.0002±0.0007; 0 (0, 0)	0.0018±0.003; 0 (0, 0.0035)	0.003±0.006; 0 (0, 0.002)
Erysipelatoclostridiaceae_0	0.001±0.002; 0 (0, 0)	0.019±0.058; 0 (0, 0.001)	0.001±0.003; 0 (0, 0)
Erysipelatoclostridiaceae_24	0.0006±0.0013; 0 (0, 0)	0.0034±0.0096; 0 (0, 0)	0±0; 0 (0, 0)
Erysipelotrichaceae_0	0.07±0.08; 0.06 (0.03, 0.07)	0.1±0.1; 0.06 (0.03, 0.17)	0.38±0.15; 0.37 (0.28, 0.47)
Erysipelotrichaceae_24	0.11±0.11; 0.08 (0.06, 0.11)	0.082±0.111; 0.05 (0.027, 0.081)	0.26±0.2; 0.22 (0.13, 0.28)
Eubacteriaceae_0	0.002±0.005; 0 (0, 0.004)	0.001±0.003; 0 (0, 0)	0±0; 0 (0, 0)
Eubacteriaceae_24	0.006±0.011; 0 (0, 0.011)	0.0004±0.0008; 0 (0, 0)	0.002±0.005; 0 (0, 0.004)
F082_0	0±0; 0 (0, 0)	0.0002±0.0007; 0 (0, 0)	0±0; 0 (0, 0)
F082_24	0±0; 0 (0, 0)	0±0; 0 (0, 0)	0±0; 0 (0, 0)
Flavobacteriaceae_0	1.56±0.86; 1.61 (0.89, 2.2)	2.17±1.71; 1.57 (0.99, 2.48)	0.71±0.88; 0.37 (0.28, 0.72)
Flavobacteriaceae_24	1.9±1.61; 1.19 (0.96, 2.75)	2.55±2.25; 1.96 (1.02, 3.14)	0.69±0.47; 0.6 (0.31, 0.97)
Fusobacteriaceae_0	2.86±1.49; 2.24 (1.71, 4.08)	4.17±1.71; 4.24 (2.44, 5.69)	2.82±1.45; 2.75 (1.59, 4.26)
Fusobacteriaceae_24	3.53±2.59; 2.74 (1.34, 5.89)	5.94±5.05; 3.48 (3.16, 8.36)	2.65±1.38; 2.44 (1.41, 3.54)
Gemellaceae_0	1.95±2.67; 1.14 (0.7, 1.54)	2.26±1.63; 2.01 (1.14, 3.32)	2.03±1.03; 1.73 (1.42, 2.83)
Gemellaceae_24	2.67±4.38; 1.26 (0.68, 2.19)	2.35±1.55; 2.28 (1.28, 2.83)	2.89±1.55; 2.33 (1.92, 3.26)
Gemmatimonadaceae_0	0±0; 0 (0, 0)	0±0; 0 (0, 0)	0±0; 0 (0, 0)
Gemmatimonadaceae_24	0.0004±0.0011; 0 (0, 0)	0±0; 0 (0, 0)	0±0; 0 (0, 0)
Helicobacteraceae_0	0±0; 0 (0, 0)	0±0; 0 (0, 0)	0.0005±0.0011; 0 (0, 0)
Helicobacteraceae_24	0±0; 0 (0, 0)	0.0011±0.0033; 0 (0, 0)	0.006±0.017; 0 (0, 0)
Hymenobacteraceae_0	0±0; 0 (0, 0)	0±0; 0 (0, 0)	0±0; 0 (0, 0)
Hymenobacteraceae_24	0.0002±0.0007; 0 (0, 0)	0±0; 0 (0, 0)	0±0; 0 (0, 0)
Kineosporiaceae_0	0±0; 0 (0, 0)	0.0001±0.0004; 0 (0, 0)	0±0; 0 (0, 0)
Kineosporiaceae_24	0±0; 0 (0, 0)	0±0; 0 (0, 0)	0±0; 0 (0, 0)
Lachnospiraceae_0	0.76±0.52; 0.62 (0.47, 0.89)	0.99±0.65; 0.86 (0.32, 1.69)	1.97±0.81; 2.32 (1.48, 2.39)
Lachnospiraceae_24	0.914±0.818; 0.832 (0.211, 1.044)	1.2±1.21; 0.85 (0.36, 1.63)	1.35±1.44; 0.94 (0.63, 1.23)
Lactobacillaceae_0	0±0; 0 (0, 0)	0.004±0.011; 0 (0, 0)	0±0; 0 (0, 0)
Lactobacillaceae_24	0.002±0.005; 0 (0, 0)	0.002±0.004; 0 (0, 0)	0.001±0.002; 0 (0, 0)
Legionellaceae_0	0±0; 0 (0, 0)	0±0; 0 (0, 0)	0±0; 0 (0, 0)
Legionellaceae_24	0±0; 0 (0, 0)	0.001±0.002; 0 (0, 0)	0±0; 0 (0, 0)
Lentimicrobiaceae_0	0.04±0.07; 0.01 (0, 0.05)	0.06±0.04; 0.06 (0.02, 0.09)	0.02±0.02; 0.01 (0, 0.02)
Lentimicrobiaceae_24	0.11±0.22; 0.01 (0, 0.15)	0.07±0.04; 0.06 (0.04, 0.09)	0.045±0.077; 0.009 (0, 0.027)
Leptotrichiaceae_0	0.62±0.44; 0.45 (0.28, 0.98)	1.64±1.74; 0.77 (0.6, 2.01)	0.85±0.66; 0.67 (0.37, 1.06)
Leptotrichiaceae_24	0.62±0.49; 0.47 (0.27, 1.21)	2.01±1.64; 1.53 (0.66, 2.96)	1.06±1.22; 0.52 (0.37, 1.06)
Leuconostocaceae_0	0.0002±0.0007; 0 (0, 0)	0.0004±0.0011; 0 (0, 0)	0±0; 0 (0, 0)
Leuconostocaceae_24	0±0; 0 (0, 0)	0±0; 0 (0, 0)	0.0005±0.0015; 0 (0, 0)
Marinifilaceae_0	0±0; 0 (0, 0)	0±0; 0 (0, 0)	0±0; 0 (0, 0)
Marinifilaceae_24	0±0; 0 (0, 0)	0±0; 0 (0, 0)	0.0011±0.0033; 0 (0, 0)
Microbacteriaceae_0	0±0; 0 (0, 0)	0±0; 0 (0, 0)	0±0; 0 (0, 0)
Microbacteriaceae_24	0.0002±0.0007; 0 (0, 0)	0±0; 0 (0, 0)	0±0; 0 (0, 0)
Micrococcaceae_0	0.85±0.5; 0.79 (0.56, 0.97)	0.96±0.97; 0.46 (0.35, 1.81)	3.46±1.99; 2.9 (2.15, 5.44)
Micrococcaceae_24	0.65±0.27; 0.6 (0.42, 0.95)	1.02±0.79; 0.68 (0.4, 1.5)	3.18±3.94; 1.84 (0.93, 3.24)
Moraxellaceae_0	0.002±0.004; 0 (0, 0)	0.02±0.04; 0 (0, 0.03)	0±0; 0 (0, 0)
Moraxellaceae_24	0.019±0.056; 0 (0, 0.007)	0.014±0.024; 0 (0, 0.029)	0±0; 0 (0, 0)
Muribaculaceae_0	0±0; 0 (0, 0)	0±0; 0 (0, 0)	0±0; 0 (0, 0)
Muribaculaceae_24	0±0; 0 (0, 0)	0.0002±0.0007; 0 (0, 0)	0±0; 0 (0, 0)
Mycobacteriaceae_0	0.0005±0.0015; 0 (0, 0)	0.0004±0.0011; 0 (0, 0)	0±0; 0 (0, 0)
Mycobacteriaceae_24	0±0; 0 (0, 0)	0±0; 0 (0, 0)	0±0; 0 (0, 0)
Mycoplasmataceae_0	0.05±0.1; 0.01 (0, 0.05)	0.14±0.14; 0.07 (0.05, 0.24)	0.014±0.016; 0.008 (0, 0.027)
Mycoplasmataceae_24	0.13±0.26; 0.02 (0, 0.18)	0.21±0.24; 0.14 (0.04, 0.3)	0.05±0.09; 0.02 (0.01, 0.06)
Neisseriaceae_0	5.76±5.06; 5.02 (1.62, 6.78)	7.85±7.99; 3.76 (2.04, 15.88)	4.92±4.4; 3.01 (1.87, 9.94)
Neisseriaceae_24	4.83±4.46; 3.73 (1.13, 7.62)	5.57±4.49; 4.55 (1.99, 8.23)	4.4±5.07; 3.43 (0.86, 4.34)
Nocardioidaceae_0	0±0; 0 (0, 0)	0±0; 0 (0, 0)	0±0; 0 (0, 0)
Nocardioidaceae_24	0.0004±0.0011; 0 (0, 0)	0±0; 0 (0, 0)	0±0; 0 (0, 0)
Obscuribacteraceae_0	0±0; 0 (0, 0)	0±0; 0 (0, 0)	0±0; 0 (0, 0)
Obscuribacteraceae_24	0±0; 0 (0, 0)	0.002±0.003; 0 (0, 0)	0±0; 0 (0, 0)
Oscillospiraceae_0	0±0; 0 (0, 0)	0.0002±0.0007; 0 (0, 0)	0±0; 0 (0, 0)
Oscillospiraceae_24	0.001±0.002; 0 (0, 0)	0.001±0.002; 0 (0, 0)	0±0; 0 (0, 0)
Paludibacteraceae_0	0.1±0.14; 0.03 (0.02, 0.09)	0.12±0.12; 0.07 (0.04, 0.16)	0.015±0.013; 0.008 (0.005, 0.026)
Paludibacteraceae_24	0.12±0.13; 0.05 (0.01, 0.21)	0.12±0.1; 0.08 (0.04, 0.16)	0.04±0.05; 0.03 (0.02, 0.03)
Paracaedibacteraceae_0	0±0; 0 (0, 0)	0±0; 0 (0, 0)	0±0; 0 (0, 0)
Paracaedibacteraceae_24	0±0; 0 (0, 0)	0.0004±0.0011; 0 (0, 0)	0±0; 0 (0, 0)
Parvimonas_0	0.12±0.13; 0.1 (0.01, 0.22)	0.31±0.46; 0.12 (0.06, 0.17)	0.22±0.22; 0.16 (0.04, 0.34)
Parvimonas_24	0.14±0.22; 0.08 (0.02, 0.13)	0.28±0.49; 0.12 (0.05, 0.24)	0.27±0.25; 0.24 (0.05, 0.41)
Pasteurellaceae_0	19.39±8.38; 20.97 (11.36, 27.07)	19.39±6.38; 18.74 (13.48, 26.2)	14.34±5.59; 13.18 (11.16, 17.23)
Pasteurellaceae_24	17.41±6.79; 16.24 (12.36, 22.88)	17.62±6.7; 17.85 (11.08, 19.47)	16.12±6.08; 16.83 (10.8, 19.62)
Peptococcaceae_0	0.02±0.02; 0.02 (0.01, 0.03)	0.04±0.03; 0.03 (0.02, 0.07)	0.05±0.03; 0.05 (0.04, 0.07)
Peptococcaceae_24	0.04±0.03; 0.03 (0.01, 0.06)	0.05±0.06; 0.03 (0.02, 0.07)	0.04±0.03; 0.03 (0.02, 0.06)
Peptostreptococcaceae_0	0.18±0.13; 0.16 (0.11, 0.18)	0.51±0.52; 0.3 (0.16, 0.81)	1.02±0.61; 1.13 (0.54, 1.38)
Peptostreptococcaceae_24	0.28±0.22; 0.23 (0.11, 0.48)	0.43±0.37; 0.27 (0.16, 0.82)	0.81±0.64; 0.65 (0.43, 0.94)
Porphyromonadaceae_0	8.28±5; 8.66 (3.12, 13.48)	7.28±5.41; 6.47 (1.87, 12.41)	3.43±2.52; 3.62 (0.85, 4.83)
Porphyromonadaceae_24	6.3±3.98; 5.44 (3.67, 10.7)	8.07±5.3; 6.33 (5.48, 10.14)	5.63±4.54; 5.17 (1.24, 9.17)
Prevotellaceae_0	35.75±13.66; 33.82 (24.81, 47.71)	28.35±10.57; 25.69 (21.88, 35.63)	23.14±7.71; 21.04 (18.47, 25.01)
Prevotellaceae_24	34±18.75; 35.28 (19.78, 50.37)	26.44±13.11; 22.46 (17.33, 26.66)	22.14±9.66; 23.03 (13.75, 28.83)
Propionibacteriaceae_0	0.008±0.014; 0 (0, 0.008)	0.007±0.011; 0.002 (0, 0.009)	0.001±0.002; 0 (0, 0)
Propionibacteriaceae_24	0.013±0.027; 0.002 (0, 0.007)	0.013±0.034; 0 (0, 0.009)	0.002±0.003; 0 (0, 0.005)
Pseudomonadaceae_0	0.0004±0.0011; 0 (0, 0)	0±0; 0 (0, 0)	0.004±0.008; 0 (0, 0)
Pseudomonadaceae_24	0.001±0.003; 0 (0, 0)	0.001±0.002; 0 (0, 0)	0.0004±0.0011; 0 (0, 0)
Rhizobiaceae_0	0.0004±0.0011; 0 (0, 0)	0.0004±0.0011; 0 (0, 0)	0±0; 0 (0, 0)
Rhizobiaceae_24	0±0; 0 (0, 0)	0±0; 0 (0, 0)	0±0; 0 (0, 0)
Rhodobacteraceae_0	0±0; 0 (0, 0)	0±0; 0 (0, 0)	0±0; 0 (0, 0)
Rhodobacteraceae_24	0.002±0.007; 0 (0, 0)	0±0; 0 (0, 0)	0±0; 0 (0, 0)
Rhodocyclaceae_0	0.0005±0.0008; 0 (0, 0.0012)	0.001±0.002; 0 (0, 0)	0.0004±0.0011; 0 (0, 0)
Rhodocyclaceae_24	0.002±0.005; 0 (0, 0.004)	0.004±0.005; 0.001 (0, 0.006)	0.0004±0.0011; 0 (0, 0)
Rikenellaceae_0	0.007±0.009; 0.001 (0, 0.013)	0.019±0.036; 0.006 (0, 0.022)	0.005±0.008; 0.001 (0, 0.008)
Rikenellaceae_24	0.02±0.032; 0.007 (0, 0.021)	0.022±0.023; 0.016 (0.002, 0.039)	0.012±0.02; 0.004 (0, 0.022)
Ruminococcaceae_0	0.003±0.004; 0.002 (0, 0.004)	0.005±0.005; 0.004 (0, 0.009)	0±0; 0 (0, 0)
Ruminococcaceae_24	0.008±0.013; 0 (0, 0.011)	0.004±0.005; 0.002 (0, 0.007)	0±0; 0 (0, 0)
Saccharimonadaceae_0	1.56±1.54; 0.94 (0.68, 1.66)	0.68±0.4; 0.77 (0.28, 0.84)	0.89±0.74; 0.58 (0.33, 1.66)
Saccharimonadaceae_24	1.25±1.04; 0.83 (0.5, 2.26)	0.72±0.56; 0.68 (0.44, 0.81)	0.79±0.63; 0.7 (0.19, 1.25)
Selenomonadaceae_0	0.21±0.21; 0.17 (0.06, 0.28)	0.43±0.97; 0.11 (0.07, 0.18)	0.18±0.15; 0.14 (0.04, 0.34)
Selenomonadaceae_24	0.21±0.21; 0.11 (0.07, 0.44)	0.17±0.15; 0.14 (0.08, 0.2)	0.28±0.57; 0.08 (0.03, 0.17)
Shewanellaceae_0	0.001±0.003; 0 (0, 0)	0±0; 0 (0, 0)	0±0; 0 (0, 0)
Shewanellaceae_24	0±0; 0 (0, 0)	0±0; 0 (0, 0)	0±0; 0 (0, 0)
Sphingobacteriaceae_0	0±0; 0 (0, 0)	0±0; 0 (0, 0)	0±0; 0 (0, 0)
Sphingobacteriaceae_24	0.0001±0.0004; 0 (0, 0)	0±0; 0 (0, 0)	0±0; 0 (0, 0)
Sphingomonadaceae_0	0±0; 0 (0, 0)	0.002±0.004; 0 (0, 0.002)	0±0; 0 (0, 0)
Sphingomonadaceae_24	0.03±0.08; 0 (0, 0)	0.004±0.004; 0.003 (0.001, 0.007)	0±0; 0 (0, 0)
Spirochaetaceae_0	0.18±0.18; 0.12 (0.07, 0.29)	1.03±1.06; 0.68 (0.23, 2)	0.11±0.12; 0.08 (0.03, 0.13)
Spirochaetaceae_24	0.42±0.65; 0.16 (0.05, 0.44)	1.29±1.61; 0.42 (0.36, 2.14)	0.54±0.79; 0.19 (0.02, 0.78)
Spirosomaceae_0	0±0; 0 (0, 0)	0±0; 0 (0, 0)	0±0; 0 (0, 0)
Spirosomaceae_24	0±0; 0 (0, 0)	0.0002±0.0007; 0 (0, 0)	0±0; 0 (0, 0)
Staphylococcaceae_0	0.02±0.04; 0 (0, 0)	0.013±0.012; 0.011 (0, 0.021)	0.12±0.31; 0.01 (0, 0.07)
Staphylococcaceae_24	0.01±0.024; 0 (0, 0.009)	0.027±0.057; 0.007 (0, 0.023)	0.022±0.035; 0.005 (0, 0.025)
Streptococcaceae_0	12.27±8.53; 10.71 (6.34, 13.78)	14.4±8.32; 10.43 (8.57, 25.09)	27.05±10.74; 25.31 (22.36, 36.91)
Streptococcaceae_24	15.81±17.5; 9.25 (4.43, 18.63)	15.58±5.65; 14.57 (11.07, 16.22)	28.49±14.26; 25.73 (19.22, 44.45)
Sutterellaceae_0	0.0001±0.0004; 0 (0, 0)	0±0; 0 (0, 0)	0±0; 0 (0, 0)
Sutterellaceae_24	0.0004±0.0011; 0 (0, 0)	0±0; 0 (0, 0)	0±0; 0 (0, 0)
Synergistaceae_0	0.001±0.004; 0 (0, 0)	0.024±0.022; 0.02 (0.004, 0.041)	0.004±0.008; 0 (0, 0.006)
Synergistaceae_24	0.013±0.033; 0 (0, 0.009)	0.02±0.01; 0.03 (0.02, 0.03)	0.014±0.017; 0.005 (0, 0.032)
Tannerellaceae_0	0.053±0.048; 0.035 (0.014, 0.107)	0.08±0.06; 0.06 (0.04, 0.11)	0.03±0.03; 0.02 (0.01, 0.06)
Tannerellaceae_24	0.09±0.13; 0.03 (0.01, 0.19)	0.09±0.05; 0.07 (0.06, 0.11)	0.051±0.033; 0.041 (0.023, 0.074)
Thermoactinomycetaceae_0	0±0; 0 (0, 0)	0.003±0.009; 0 (0, 0)	0±0; 0 (0, 0)
Thermoactinomycetaceae_24	0±0; 0 (0, 0)	0±0; 0 (0, 0)	0±0; 0 (0, 0)
Veillonellaceae_0	2.48±1.44; 2.19 (1.17, 4.09)	2.57±1.82; 2.5 (0.9, 4.1)	5.37±2.85; 4.98 (3.54, 6.98)
Veillonellaceae_24	3.32±2.59; 2.28 (1.5, 5.08)	2.54±1.86; 2.1 (0.8, 4.37)	3.17±1.66; 2.99 (1.79, 4.15)
W5053_0	0±0; 0 (0, 0)	0.001±0.003; 0 (0, 0)	0±0; 0 (0, 0)
W5053_24	0±0; 0 (0, 0)	0.001±0.002; 0 (0, 0)	0±0; 0 (0, 0)
Weeksellaceae_0	1.09±1.05; 0.59 (0.39, 1.74)	0.86±0.69; 0.69 (0.57, 0.8)	0.18±0.18; 0.12 (0.09, 0.2)
Weeksellaceae_24	1.49±2.23; 0.42 (0.33, 1.58)	1.58±2.56; 0.83 (0.54, 1.07)	0.43±0.55; 0.24 (0.13, 0.49)
Xanthomonadaceae_0	0±0; 0 (0, 0)	0.0001±0.0004; 0 (0, 0)	0.003±0.007; 0 (0, 0)
Xanthomonadaceae_24	0±0; 0 (0, 0)	0.0004±0.0011; 0 (0, 0)	0.0014±0.0032; 0 (0, 0)
Data are shown as mean±SD; median (25th, 75th percentile).
Phetchaburi’s Custard Cake (PCC), Saraburi’s Curry Puff (SCP), Lampang’s Crispy Rice Cracker (LCRC) and Glycemic index (GI).

## Sheet: Table S9
Table S9. The relative abundance of identified salivary microbiomes at the genus level
Bacteria	PCC (low-GI, n=10)	SCP (medium-GI, n=10)	LCRC (high-GI, n=10)
Genus
[Eubacterium] brachy group_0	0.003±0.004; 0.001(0, 0.008)	0.018±0.017; 0.018(0, 0.031)	0.037±0.058; 0.015(0, 0.053)
[Eubacterium] brachy group_24	0.012±0.015; 0.005(0.001, 0.018)	0.014±0.011; 0.012(0.005, 0.022)	0.046±0.081; 0.02(0.006, 0.042)
[Eubacterium] hallii group_0	0±0; 0(0, 0)	0.001±0.003; 0(0, 0)	0±0; 0(0, 0)
[Eubacterium] hallii group_24	0±0; 0(0, 0)	0±0; 0(0, 0)	0±0; 0(0, 0)
[Eubacterium] nodatum group_0	0.104±0.089; 0.073(0.025, 0.192)	0.096±0.108; 0.05(0.032, 0.172)	0.476±0.271; 0.497(0.32, 0.659)
[Eubacterium] nodatum group_24	0.138±0.143; 0.08(0.031, 0.217)	0.069±0.049; 0.056(0.026, 0.114)	0.273±0.238; 0.242(0.055, 0.435)
[Eubacterium] saphenum group_0	0.01±0.03; 0(0, 0)	0.085±0.12; 0.036(0.004, 0.13)	0.014±0.029; 0(0, 0.013)
[Eubacterium] saphenum group_24	0.035±0.103; 0(0, 0.008)	0.075±0.084; 0.048(0.024, 0.099)	0.032±0.059; 0.008(0, 0.014)
[Eubacterium] siraeum group_0	0±0; 0(0, 0)	0±0; 0(0, 0)	0±0; 0(0, 0)
[Eubacterium] siraeum group_24	0.001±0.002; 0(0, 0)	0±0; 0(0, 0)	0±0; 0(0, 0)
[Eubacterium] yurii group_0	0.019±0.015; 0.018(0.008, 0.024)	0.045±0.052; 0.031(0.011, 0.045)	0.016±0.02; 0.008(0, 0.027)
[Eubacterium] yurii group_24	0.034±0.039; 0.016(0.007, 0.053)	0.046±0.049; 0.032(0, 0.1)	0.022±0.025; 0.015(0.006, 0.03)
[Ruminococcus] gnavus group_0	0±0; 0(0, 0)	0.001±0.002; 0(0, 0)	0±0; 0(0, 0)
[Ruminococcus] gnavus group_24	0±0; 0(0, 0)	0±0; 0(0, 0)	0±0; 0(0, 0)
[Ruminococcus] torques group_0	0.002±0.004; 0(0, 0)	0.002±0.004; 0(0, 0)	0±0; 0(0, 0)
[Ruminococcus] torques group_24	0.001±0.002; 0(0, 0)	0±0; 0(0, 0)	0±0; 0(0, 0)
Abiotrophia_0	0.013±0.023; 0(0, 0.009)	0.105±0.198; 0.008(0, 0.078)	0.073±0.151; 0(0, 0.073)
Abiotrophia_24	0.017±0.046; 0(0, 0.006)	0.192±0.437; 0.065(0, 0.138)	0.198±0.305; 0(0, 0.516)
Acholeplasma_0	0±0; 0(0, 0)	0.009±0.023; 0(0, 0.007)	0.005±0.015; 0(0, 0)
Acholeplasma_24	0±0; 0(0, 0)	0.015±0.047; 0(0, 0)	0.114±0.362; 0(0, 0)
Acidovorax_0	0±0; 0(0, 0)	0±0; 0(0, 0)	0±0; 0(0, 0)
Acidovorax_24	0±0; 0(0, 0)	0.001±0.003; 0(0, 0)	0±0; 0(0, 0)
Acinetobacter_0	0±0; 0(0, 0)	0.003±0.008; 0(0, 0)	0±0; 0(0, 0)
Acinetobacter_24	0.001±0.003; 0(0, 0)	0.002±0.004; 0(0, 0)	0±0; 0(0, 0)
Actinobacillus_0	0.667±1.328; 0.302(0.022, 0.552)	0.243±0.275; 0.158(0.064, 0.327)	0.526±1.026; 0.012(0, 0.727)
Actinobacillus_24	0.521±0.918; 0.058(0.011, 0.534)	0.223±0.288; 0.074(0.044, 0.487)	1.456±3.449; 0.045(0, 1.102)
Actinomyces_0	1.356±0.952; 1.039(0.594, 1.832)	1.064±0.325; 1.116(0.863, 1.241)	3.679±1.921; 2.942(2.517, 4.216)
Actinomyces_24	1.023±0.632; 0.929(0.574, 1.34)	1.372±0.707; 1.476(0.696, 1.966)	1.999±0.772; 1.873(1.528, 2.611)
Adhaeribacter_0	0±0; 0(0, 0)	0±0; 0(0, 0)	0±0; 0(0, 0)
Adhaeribacter_24	0.0002±0.0008; 0(0, 0)	0±0; 0(0, 0)	0±0; 0(0, 0)
Aeromonas_0	0±0; 0(0, 0)	0±0; 0(0, 0)	0±0; 0(0, 0)
Aeromonas_24	0±0; 0(0, 0)	0.0005±0.0015; 0(0, 0)	0±0; 0(0, 0)
Agathobacter_0	0.001±0.003; 0(0, 0.001)	0.003±0.005; 0(0, 0.008)	0±0; 0(0, 0)
Agathobacter_24	0.001±0.003; 0(0, 0.001)	0.003±0.005; 0(0, 0.005)	0±0; 0(0, 0)
Aggregatibacter_0	0.755±0.696; 0.54(0.267, 0.919)	1.918±2.134; 1.283(0.797, 2.087)	0.42±0.224; 0.451(0.235, 0.55)
Aggregatibacter_24	0.731±0.711; 0.6(0.199, 0.856)	1.882±1.496; 1.717(0.544, 2.722)	0.602±0.401; 0.528(0.344, 0.805)
Alkanindiges_0	0±0; 0(0, 0)	0±0; 0(0, 0)	0±0; 0(0, 0)
Alkanindiges_24	0±0; 0(0, 0)	0.002±0.005; 0(0, 0)	0±0; 0(0, 0)
Alloprevotella_0	11.582±5.994; 9.899(6.907, 13.547)	12.164±8.335; 10.683(5.119, 18.457)	7.119±4.777; 5.001(3.662, 10.773)
Alloprevotella_24	11.452±7.961; 9.07(6.596, 15.792)	10.128±6.329; 10.725(4.364, 12.807)	5.715±2.213; 5.577(4.777, 6.246)
Allorhizobium-Neorhizobium-Pararhizobium-Rhizobium_0	0±0; 0(0, 0)	0.0004±0.001; 0(0, 0)	0±0; 0(0, 0)
Allorhizobium-Neorhizobium-Pararhizobium-Rhizobium_24	0±0; 0(0, 0)	0±0; 0(0, 0)	0±0; 0(0, 0)
Alloscardovia_0	0±0; 0(0, 0)	0.01±0.03; 0(0, 0)	0±0; 0(0, 0)
Alloscardovia_24	0±0; 0(0, 0)	0.002±0.006; 0(0, 0)	0±0; 0(0, 0)
Alysiella_0	0.009±0.013; 0.005(0, 0.013)	0.015±0.042; 0(0, 0.005)	0.022±0.035; 0(0, 0.025)
Alysiella_24	0.008±0.016; 0(0, 0.011)	0.024±0.062; 0(0, 0.005)	0.013±0.019; 0.003(0, 0.019)
Amnipila_0	0.051±0.12; 0.006(0, 0.018)	0.045±0.07; 0.014(0, 0.033)	0.004±0.008; 0(0, 0)
Amnipila_24	0.093±0.17; 0.011(0, 0.087)	0.05±0.071; 0.011(0, 0.08)	0.019±0.049; 0(0, 0.001)
Anaeroglobus_0	0.019±0.044; 0.002(0, 0.007)	0.006±0.008; 0(0, 0.013)	0.006±0.009; 0.002(0, 0.008)
Anaeroglobus_24	0.018±0.043; 0.005(0, 0.008)	0.002±0.005; 0(0, 0)	0.005±0.007; 0(0, 0.013)
Anaerostipes_0	0±0; 0(0, 0)	0.0005±0.001; 0(0, 0)	0±0; 0(0, 0)
Anaerostipes_24	0.001±0.002; 0(0, 0)	0.001±0.001; 0(0, 0)	0±0; 0(0, 0)
Aquabacterium_0	0±0; 0(0, 0)	0±0; 0(0, 0)	0±0; 0(0, 0)
Aquabacterium_24	0±0; 0(0, 0)	0.0002±0.0007; 0(0, 0)	0±0; 0(0, 0)
Atopobium_0	0.223±0.42; 0.082(0.033, 0.212)	0.126±0.188; 0.052(0.026, 0.086)	0.575±0.467; 0.605(0.165, 0.824)
Atopobium_24	0.144±0.25; 0.055(0.022, 0.103)	0.097±0.132; 0.036(0.008, 0.126)	0.239±0.198; 0.134(0.109, 0.373)
Bacillus_0	0.0005±0.001; 0(0, 0)	0±0; 0(0, 0)	0±0; 0(0, 0)
Bacillus_24	0.002±0.005; 0(0, 0)	0±0; 0(0, 0)	0±0; 0(0, 0)
Bacteroides_0	0.002±0.002; 0.001(0, 0.005)	0.005±0.006; 0.005(0.001, 0.006)	0±0; 0(0, 0)
Bacteroides_24	0.005±0.005; 0.006(0, 0.008)	0.004±0.003; 0.002(0, 0.006)	0.001±0.002; 0(0, 0)
Barnesiella_0	0±0; 0(0, 0)	0±0; 0(0, 0)	0±0; 0(0, 0)
Barnesiella_24	0.0001±0.0004; 0(0, 0)	0±0; 0(0, 0)	0±0; 0(0, 0)
Bergeyella_0	1.096±1.056; 0.593(0.391, 1.762)	0.864±0.696; 0.702(0.581, 0.8)	0.185±0.183; 0.121(0.086, 0.199)
Bergeyella_24	1.498±2.241; 0.424(0.333, 1.604)	1.59±2.572; 0.838(0.544, 1.081)	0.43±0.553; 0.245(0.131, 0.498)
Bifidobacterium_0	0.001±0.001; 0(0, 0.002)	0.002±0.003; 0(0, 0)	0.0001±0.0004; 0(0, 0)
Bifidobacterium_24	0.002±0.004; 0(0, 0.005)	0.001±0.002; 0(0, 0)	0.0001±0.0004; 0(0, 0)
Blautia_0	0.003±0.003; 0.002(0, 0.006)	0.002±0.003; 0(0, 0.002)	0.0001±0.0004; 0(0, 0)
Blautia_24	0.006±0.009; 0(0, 0.009)	0.001±0.002; 0(0, 0)	0.0002±0.0007; 0(0, 0)
Brachymonas_0	0.001±0.003; 0(0, 0)	0±0; 0(0, 0)	0±0; 0(0, 0)
Brachymonas_24	0±0; 0(0, 0)	0.001±0.002; 0(0, 0)	0±0; 0(0, 0)
Brevibacterium_0	0±0; 0(0, 0)	0.0004±0.001; 0(0, 0)	0±0; 0(0, 0)
Brevibacterium_24	0.0001±0.0004; 0(0, 0)	0±0; 0(0, 0)	0±0; 0(0, 0)
Brevundimonas_0	0±0; 0(0, 0)	0.002±0.003; 0(0, 0)	0±0; 0(0, 0)
Brevundimonas_24	0±0; 0(0, 0)	0±0; 0(0, 0)	0±0; 0(0, 0)
Bulleidia_0	0.001±0.002; 0(0, 0)	0.002±0.005; 0(0, 0.004)	0.003±0.006; 0(0, 0)
Bulleidia_24	0.003±0.011; 0(0, 0)	0.001±0.003; 0(0, 0)	0.002±0.005; 0(0, 0)
Burkholderia-Caballeronia-Paraburkholderia_0	0±0; 0(0, 0)	0±0; 0(0, 0)	0±0; 0(0, 0)
Burkholderia-Caballeronia-Paraburkholderia_24	0±0; 0(0, 0)	0±0; 0(0, 0)	0.001±0.002; 0(0, 0.002)
Butyrivibrio_0	0.033±0.037; 0.015(0.008, 0.071)	0.027±0.037; 0.015(0, 0.033)	0.096±0.153; 0.03(0.012, 0.055)
Butyrivibrio_24	0.031±0.037; 0.011(0.006, 0.064)	0.021±0.024; 0.012(0.008, 0.029)	0.084±0.181; 0.01(0.001, 0.028)
CAG-352_0	0±0; 0(0, 0)	0.0001±0.0004; 0(0, 0)	0±0; 0(0, 0)
CAG-352_24	0.003±0.008; 0(0, 0)	0±0; 0(0, 0)	0±0; 0(0, 0)
Campylobacter_0	1±0.408; 1.098(0.737, 1.287)	0.767±0.604; 0.644(0.412, 0.794)	0.606±0.368; 0.524(0.331, 0.722)
Campylobacter_24	1.059±0.776; 0.955(0.449, 1.548)	0.741±0.28; 0.766(0.448, 0.873)	0.627±0.558; 0.373(0.301, 0.954)
Candidatus Obscuribacter_0	0±0; 0(0, 0)	0±0; 0(0, 0)	0±0; 0(0, 0)
Candidatus Obscuribacter_24	0±0; 0(0, 0)	0.002±0.003; 0(0, 0)	0±0; 0(0, 0)
Candidatus Saccharimonas_0	1.008±1.302; 0.663(0.321, 1.071)	0.44±0.304; 0.462(0.156, 0.729)	0.239±0.194; 0.2(0.085, 0.319)
Candidatus Saccharimonas_24	0.64±0.6; 0.443(0.168, 0.842)	0.394±0.267; 0.33(0.15, 0.649)	0.419±0.44; 0.232(0.07, 0.874)
Capnocytophaga_0	1.576±0.874; 1.619(0.899, 2.225)	2.201±1.742; 1.584(0.992, 2.502)	0.711±0.891; 0.372(0.277, 0.724)
Capnocytophaga_24	1.917±1.635; 1.195(0.962, 2.759)	2.57±2.259; 1.974(1.031, 3.19)	0.698±0.475; 0.603(0.308, 0.972)
Cardiobacterium_0	0.082±0.116; 0.027(0.02, 0.143)	0.062±0.055; 0.049(0.018, 0.095)	0.044±0.041; 0.027(0.015, 0.073)
Cardiobacterium_24	0.09±0.109; 0.075(0.029, 0.086)	0.082±0.083; 0.046(0.015, 0.124)	0.036±0.029; 0.025(0.018, 0.036)
Catenibacterium_0	0.0005±0.001; 0(0, 0)	0±0; 0(0, 0)	0±0; 0(0, 0)
Catenibacterium_24	0±0; 0(0, 0)	0±0.001; 0(0, 0)	0±0; 0(0, 0)
Catonella_0	0.116±0.109; 0.095(0.069, 0.107)	0.336±0.232; 0.329(0.125, 0.457)	0.25±0.086; 0.248(0.178, 0.308)
Catonella_24	0.156±0.179; 0.108(0.053, 0.177)	0.279±0.25; 0.221(0.074, 0.419)	0.224±0.196; 0.202(0.107, 0.263)
Caulobacter_0	0±0; 0(0, 0)	0±0; 0(0, 0)	0±0; 0(0, 0)
Caulobacter_24	0±0; 0(0, 0)	0.001±0.004; 0(0, 0)	0±0; 0(0, 0)
Centipeda_0	0.029±0.02; 0.023(0.018, 0.037)	0.059±0.057; 0.052(0.012, 0.076)	0.013±0.017; 0.004(0, 0.032)
Centipeda_24	0.037±0.057; 0.017(0.011, 0.032)	0.044±0.025; 0.048(0.031, 0.055)	0.055±0.072; 0.03(0, 0.072)
Chryseobacterium_0	0±0; 0(0, 0)	0.0002±0.001; 0(0, 0)	0±0; 0(0, 0)
Chryseobacterium_24	0±0; 0(0, 0)	0±0; 0(0, 0)	0±0; 0(0, 0)
Cloacibacterium_0	0.0004±0.001; 0(0, 0)	0±0; 0(0, 0)	0±0; 0(0, 0)
Cloacibacterium_24	0±0; 0(0, 0)	0±0; 0(0, 0)	0±0; 0(0, 0)
Collinsella_0	0±0; 0(0, 0)	0±0; 0(0, 0)	0±0; 0(0, 0)
Collinsella_24	0.002±0.005; 0(0, 0)	0±0; 0(0, 0)	0±0; 0(0, 0)
Comamonas_0	0.01±0.013; 0.007(0.002, 0.009)	0.016±0.032; 0.005(0, 0.014)	0.003±0.007; 0(0, 0.006)
Comamonas_24	0.012±0.014; 0.008(0, 0.018)	0.012±0.02; 0.005(0, 0.014)	0.012±0.036; 0(0, 0)
Conchiformibius_0	0±0; 0(0, 0)	0±0; 0(0, 0)	0±0; 0(0, 0)
Conchiformibius_24	0.0004±0.0011; 0(0, 0)	0±0; 0(0, 0)	0±0; 0(0, 0)
Conservatibacter_0	0±0; 0(0, 0)	0.0005±0.001; 0(0, 0)	0±0; 0(0, 0)
Conservatibacter_24	0±0; 0(0, 0)	0.001±0.004; 0(0, 0)	0±0; 0(0, 0)
Coprobacter_0	0±0; 0(0, 0)	0±0; 0(0, 0)	0±0; 0(0, 0)
Coprobacter_24	0±0; 0(0, 0)	0.001±0.002; 0(0, 0)	0±0; 0(0, 0)
Corynebacterium_0	0.245±0.206; 0.146(0.108, 0.389)	0.112±0.074; 0.119(0.065, 0.142)	0.328±0.323; 0.259(0.072, 0.434)
Corynebacterium_24	0.197±0.135; 0.176(0.095, 0.297)	0.109±0.098; 0.068(0.031, 0.191)	0.307±0.246; 0.229(0.153, 0.439)
Cryptobacterium_0	0.001±0.002; 0(0, 0)	0.002±0.005; 0(0, 0)	0.0001±0.0004; 0(0, 0)
Cryptobacterium_24	0.0002±0.0007; 0(0, 0)	0.001±0.002; 0(0, 0)	0.001±0.002; 0(0, 0.004)
Cutibacterium_0	0±0; 0(0, 0)	0.0001±0.0004; 0(0, 0)	0±0; 0(0, 0)
Cutibacterium_24	0.001±0.002; 0(0, 0)	0±0; 0(0, 0)	0±0; 0(0, 0)
Defluviitaleaceae UCG-2411_24	0.022±0.026; 0.008(0.001, 0.045)	0.022±0.021; 0.016(0, 0.034)	0.016±0.021; 0.011(0.004, 0.02)
Defluviitaleaceae UCG-C11_0	0.011±0.012; 0.009(0, 0.014)	0.025±0.021; 0.026(0.007, 0.032)	0.007±0.013; 0.001(0, 0.006)
Delftia_0	0±0; 0(0, 0)	0±0; 0(0, 0)	0.0004±0.0011; 0(0, 0)
Delftia_24	0±0; 0(0, 0)	0±0; 0(0, 0)	0±0; 0(0, 0)
Dermacoccus_0	0±0; 0(0, 0)	0.0002±0.001; 0(0, 0)	0±0; 0(0, 0)
Dermacoccus_24	0±0; 0(0, 0)	0±0; 0(0, 0)	0±0; 0(0, 0)
Desmospora_0	0±0; 0(0, 0)	0.003±0.009; 0(0, 0)	0±0; 0(0, 0)
Desmospora_24	0±0; 0(0, 0)	0±0; 0(0, 0)	0±0; 0(0, 0)
Desulfobulbus_0	0.001±0.003; 0(0, 0)	0.003±0.006; 0(0, 0)	0.002±0.004; 0(0, 0)
Desulfobulbus_24	0.005±0.016; 0(0, 0)	0.006±0.008; 0(0, 0.011)	0.003±0.006; 0(0, 0.002)
Desulfovibrio_0	0.005±0.014; 0(0, 0)	0.001±0.003; 0(0, 0)	0±0; 0(0, 0)
Desulfovibrio_24	0.005±0.014; 0(0, 0)	0.001±0.001; 0(0, 0)	0.001±0.002; 0(0, 0)
Dialister_0	0.026±0.022; 0.022(0.009, 0.029)	0.032±0.025; 0.022(0.011, 0.046)	0.044±0.036; 0.033(0.024, 0.063)
Dialister_24	0.042±0.029; 0.036(0.021, 0.056)	0.037±0.018; 0.036(0.03, 0.044)	0.042±0.03; 0.04(0.02, 0.049)
Dorea_0	0±0; 0(0, 0)	0±0; 0(0, 0)	0±0; 0(0, 0)
Dorea_24	0±0; 0(0, 0)	0.001±0.002; 0(0, 0)	0.0005±0.0015; 0(0, 0)
Eggerthia_0	0±0; 0(0, 0)	0±0; 0(0, 0)	0.001±0.003; 0(0, 0)
Eggerthia_24	0±0; 0(0, 0)	0±0; 0(0, 0)	0±0; 0(0, 0)
Eikenella_0	0.031±0.026; 0.032(0, 0.047)	0.08±0.08; 0.053(0.011, 0.142)	0.026±0.026; 0.018(0.011, 0.032)
Eikenella_24	0.035±0.043; 0.027(0, 0.042)	0.106±0.111; 0.079(0.018, 0.098)	0.041±0.049; 0.018(0.013, 0.044)
Emticicia_0	0±0; 0(0, 0)	0±0; 0(0, 0)	0±0; 0(0, 0)
Emticicia_24	0±0; 0(0, 0)	0.0002±0.0007; 0(0, 0)	0±0; 0(0, 0)
Enhydrobacter_0	0.0001±0.0004; 0(0, 0)	0.002±0.005; 0(0, 0)	0±0; 0(0, 0)
Enhydrobacter_24	0±0; 0(0, 0)	0.001±0.002; 0(0, 0)	0±0; 0(0, 0)
Erysipelotrichaceae UCG-24243_24	0.001±0.001; 0(0, 0)	0±0; 0(0, 0)	0±0; 0(0, 0)
Erysipelotrichaceae UCG-24246_24	0.001±0.002; 0(0, 0.002)	0.0004±0.0011; 0(0, 0)	0.001±0.003; 0(0, 0)
Erysipelotrichaceae UCG-CC3_0	0.0004±0.001; 0(0, 0)	0.0001±0.0004; 0(0, 0)	0±0; 0(0, 0)
Erysipelotrichaceae UCG-CC6_0	0.0001±0.0004; 0(0, 0)	0.0002±0.0008; 0(0, 0)	0.001±0.003; 0(0, 0)
Escherichia-Shigella_0	0.0004±0.001; 0(0, 0)	0±0; 0(0, 0)	0±0; 0(0, 0)
Escherichia-Shigella_24	0.0002±0.0008; 0(0, 0)	0.001±0.002; 0(0, 0)	0±0; 0(0, 0)
F242458_24	0.118±0.133; 0.049(0.014, 0.212)	0.117±0.097; 0.077(0.045, 0.16)	0.037±0.047; 0.027(0.017, 0.032)
F24332_24	0.038±0.058; 0.02(0.001, 0.038)	0.059±0.093; 0.021(0, 0.057)	0.048±0.131; 0.01(0, 0.014)
Faecalibacterium_0	0.003±0.004; 0.001(0, 0.004)	0.004±0.005; 0.004(0, 0.009)	0±0; 0(0, 0)
Faecalibacterium_24	0.003±0.005; 0(0, 0.008)	0.003±0.004; 0.002(0, 0.006)	0±0; 0(0, 0)
Family XIII UCG-24241_24	0.004±0.008; 0(0, 0.005)	0.002±0.003; 0.001(0, 0.004)	0.005±0.01; 0(0, 0.007)
Family XIII UCG-CC1_0	0.005±0.01; 0(0, 0.005)	0.007±0.006; 0.004(0, 0.013)	0.004±0.005; 0(0, 0.007)
Faucicola_0	0.001±0.004; 0(0, 0)	0.011±0.034; 0(0, 0)	0±0; 0(0, 0)
Faucicola_24	0.018±0.057; 0(0, 0)	0.008±0.024; 0(0, 0)	0±0; 0(0, 0)
FC332_0	0.038±0.033; 0.033(0.007, 0.06)	0.051±0.054; 0.028(0.008, 0.091)	0.017±0.029; 0.006(0, 0.023)
FCC58_0	0.097±0.143; 0.031(0.017, 0.093)	0.117±0.122; 0.075(0.037, 0.164)	0.015±0.013; 0.008(0.005, 0.026)
Filifactor_0	0.017±0.028; 0.008(0, 0.018)	0.126±0.135; 0.086(0.024, 0.205)	0.047±0.042; 0.043(0.008, 0.074)
Filifactor_24	0.062±0.121; 0.005(0, 0.03)	0.125±0.13; 0.095(0.032, 0.206)	0.052±0.041; 0.042(0.024, 0.068)
Flavobacterium_0	0±0; 0(0, 0)	0±0; 0(0, 0)	0.0002±0.0007; 0(0, 0)
Flavobacterium_24	0±0; 0(0, 0)	0±0; 0(0, 0)	0±0; 0(0, 0)
Fretibacterium_0	0.001±0.004; 0(0, 0)	0.024±0.022; 0.02(0.004, 0.041)	0.004±0.008; 0(0, 0.006)
Fretibacterium_24	0.013±0.033; 0(0, 0.009)	0.023±0.01; 0.026(0.021, 0.031)	0.014±0.018; 0.005(0, 0.032)
Fusicatenibacter_0	0.001±0.003; 0(0, 0)	0±0; 0(0, 0)	0±0; 0(0, 0)
Fusicatenibacter_24	0.0002±0.0008; 0(0, 0)	0.0005±0.0015; 0(0, 0)	0±0; 0(0, 0)
Fusobacterium_0	2.882±1.513; 2.247(1.716, 4.116)	4.215±1.736; 4.26(2.469, 5.775)	2.837±1.459; 2.762(1.588, 4.303)
Fusobacterium_24	3.567±2.623; 2.755(1.349, 5.991)	5.999±5.091; 3.509(3.19, 8.561)	2.679±1.401; 2.46(1.415, 3.581)
Gemella_0	1.963±2.672; 1.147(0.706, 1.564)	2.282±1.641; 2.038(1.142, 3.333)	2.047±1.037; 1.747(1.423, 2.851)
Gemella_24	2.684±4.375; 1.27(0.688, 2.2)	2.375±1.559; 2.316(1.286, 2.845)	2.906±1.553; 2.346(1.955, 3.278)
Granulicatella_0	0.191±0.191; 0.166(0.025, 0.405)	0.684±1.502; 0.168(0.029, 0.276)	0.232±0.216; 0.192(0.009, 0.444)
Granulicatella_24	0.364±0.496; 0.105(0, 0.632)	0.68±1.023; 0.246(0.088, 0.773)	0.315±0.327; 0.225(0, 0.522)
Haemophilus_0	18.102±8.135; 19.484(10.376, 26.287)	17.388±7.163; 14.557(12.17, 25.46)	13.48±5.269; 12.705(10.783, 16.774)
Haemophilus_24	16.286±6.735; 15.547(11.086, 21.84)	15.591±7.094; 14.014(10.524, 18.214)	14.177±4.728; 15.267(9.301, 18.258)
Holdemanella_0	0.001±0.002; 0(0, 0)	0.0005±0.0015; 0(0, 0)	0±0; 0(0, 0)
Holdemanella_24	0.001±0.002; 0(0, 0)	0±0; 0(0, 0)	0±0; 0(0, 0)
Howardella_0	0±0; 0(0, 0)	0.0004±0.0011; 0(0, 0)	0.001±0.003; 0(0, 0)
Howardella_24	0.0001±0.0004; 0(0, 0)	0.0004±0.0011; 0(0, 0)	0.0004±0.0011; 0(0, 0)
Intestinibacter_0	0±0; 0(0, 0)	0±0; 0(0, 0)	0±0; 0(0, 0)
Intestinibacter_24	0.0001±0.0004; 0(0, 0)	0±0; 0(0, 0)	0±0; 0(0, 0)
Johnsonella_0	0.022±0.027; 0.013(0, 0.034)	0.049±0.067; 0.025(0.018, 0.045)	0.059±0.12; 0.002(0, 0.012)
Johnsonella_24	0.037±0.047; 0.018(0.002, 0.041)	0.053±0.044; 0.037(0.011, 0.091)	0.035±0.063; 0.006(0, 0.038)
Kingella_0	0.072±0.06; 0.05(0.029, 0.124)	0.037±0.047; 0.007(0.005, 0.088)	0.038±0.03; 0.03(0.014, 0.061)
Kingella_24	0.063±0.067; 0.035(0.024, 0.085)	0.045±0.051; 0.03(0, 0.071)	0.03±0.025; 0.025(0.016, 0.028)
Klebsiella_0	0±0; 0(0, 0)	0.0002±0.0008; 0(0, 0)	0.004±0.01; 0(0, 0)
Klebsiella_24	0±0; 0(0, 0)	0.001±0.003; 0(0, 0)	0.003±0.006; 0(0, 0.002)
Lachnoanaerobaculum_0	0.125±0.077; 0.119(0.078, 0.181)	0.172±0.196; 0.055(0.039, 0.419)	0.475±0.317; 0.435(0.265, 0.599)
Lachnoanaerobaculum_24	0.177±0.163; 0.131(0.035, 0.315)	0.201±0.203; 0.151(0.071, 0.195)	0.247±0.209; 0.147(0.09, 0.484)
Lachnoclostridium_0	0±0; 0(0, 0)	0±0; 0(0, 0)	0±0; 0(0, 0)
Lachnoclostridium_24	0±0; 0(0, 0)	0.001±0.003; 0(0, 0)	0±0; 0(0, 0)
Lachnospira_0	0±0; 0(0, 0)	0.001±0.003; 0(0, 0)	0±0; 0(0, 0)
Lachnospira_24	0±0; 0(0, 0)	0±0; 0(0, 0)	0±0; 0(0, 0)
Lachnospiraceae NK4A136 group_0	0.0001±0.0004; 0(0, 0)	0±0; 0(0, 0)	0±0; 0(0, 0)
Lachnospiraceae NK4A136 group_24	0.0002±0.0007; 0(0, 0)	0±0; 0(0, 0)	0±0; 0(0, 0)
Lachnospiraceae UCG-24124_24	0±0; 0(0, 0)	0.0002±0.0007; 0(0, 0)	0±0; 0(0, 0)
Lachnospiraceae UCG-C1C_0	0±0; 0(0, 0)	0±0; 0(0, 0)	0±0; 0(0, 0)
Lactobacillus_0	0±0; 0(0, 0)	0.004±0.011; 0(0, 0)	0±0; 0(0, 0)
Lactobacillus_24	0.002±0.005; 0(0, 0)	0.002±0.005; 0(0, 0)	0.001±0.002; 0(0, 0)
Lactococcus_0	0±0; 0(0, 0)	0±0; 0(0, 0)	0±0; 0(0, 0)
Lactococcus_24	0.0001±0.0004; 0(0, 0)	0.0005±0.0015; 0(0, 0)	0±0; 0(0, 0)
Lautropia_0	0.391±0.629; 0.066(0.017, 0.334)	0.215±0.122; 0.193(0.114, 0.34)	0.412±0.916; 0.112(0.054, 0.209)
Lautropia_24	0.246±0.335; 0.133(0.027, 0.307)	0.295±0.279; 0.18(0.125, 0.465)	0.166±0.177; 0.101(0.022, 0.278)
Lawsonella_0	0±0; 0(0, 0)	0±0; 0(0, 0)	0±0; 0(0, 0)
Lawsonella_24	0.0002±0.0007; 0(0, 0)	0±0; 0(0, 0)	0±0; 0(0, 0)
Legionella_0	0±0; 0(0, 0)	0±0; 0(0, 0)	0±0; 0(0, 0)
Legionella_24	0±0; 0(0, 0)	0.001±0.002; 0(0, 0)	0±0; 0(0, 0)
Lentimicrobium_0	0.044±0.075; 0.005(0, 0.049)	0.063±0.045; 0.065(0.024, 0.096)	0.015±0.017; 0.012(0, 0.025)
Lentimicrobium_24	0.108±0.225; 0.006(0, 0.149)	0.07±0.039; 0.064(0.04, 0.088)	0.045±0.078; 0.009(0, 0.027)
Leptotrichia_0	0.575±0.407; 0.449(0.278, 0.623)	0.778±0.525; 0.693(0.398, 0.785)	0.794±0.545; 0.67(0.371, 1.046)
Leptotrichia_24	0.556±0.445; 0.443(0.276, 0.77)	1.032±0.808; 0.747(0.619, 1.343)	0.905±1.047; 0.522(0.284, 1.059)
Limnobacter_0	0±0; 0(0, 0)	0±0; 0(0, 0)	0±0; 0(0, 0)
Limnobacter_24	0.0004±0.0011; 0(0, 0)	0±0; 0(0, 0)	0±0; 0(0, 0)
Lysobacter_0	0±0; 0(0, 0)	0.0001±0.0004; 0(0, 0)	0±0; 0(0, 0)
Lysobacter_24	0±0; 0(0, 0)	0±0; 0(0, 0)	0±0; 0(0, 0)
Megasphaera_0	0.407±0.56; 0.27(0.02, 0.56)	0.166±0.339; 0.011(0, 0.06)	0.408±0.428; 0.29(0.095, 0.663)
Megasphaera_24	0.298±0.451; 0.126(0.051, 0.333)	0.228±0.615; 0.002(0, 0.103)	0.183±0.163; 0.19(0.018, 0.283)
Methylobacterium-Methylorubrum_0	0±0; 0(0, 0)	0.002±0.004; 0(0, 0)	0±0; 0(0, 0)
Methylobacterium-Methylorubrum_24	0.001±0.002; 0(0, 0)	0.002±0.003; 0(0, 0.004)	0.001±0.002; 0(0, 0)
Micrococcus_0	0±0; 0(0, 0)	0±0; 0(0, 0)	0±0; 0(0, 0)
Micrococcus_24	0.001±0.002; 0(0, 0)	0±0; 0(0, 0)	0±0; 0(0, 0)
MN 122.2a_0	0±0; 0(0, 0)	0±0; 0(0, 0)	0±0; 0(0, 0)
MN 122.2a_24	0.003±0.009; 0(0, 0)	0±0; 0(0, 0)	0±0; 0(0, 0)
Mobiluncus_0	0.0002±0.001; 0(0, 0)	0±0; 0(0, 0)	0.001±0.004; 0(0, 0)
Mobiluncus_24	0.001±0.002; 0(0, 0)	0±0; 0(0, 0)	0.001±0.004; 0(0, 0)
Mogibacterium_0	0.008±0.009; 0.004(0, 0.013)	0.021±0.021; 0.011(0.01, 0.031)	0.145±0.119; 0.129(0.09, 0.168)
Mogibacterium_24	0.012±0.014; 0.012(0, 0.018)	0.019±0.015; 0.022(0.004, 0.027)	0.08±0.072; 0.061(0.013, 0.136)
Moraxella_0	0±0; 0(0, 0)	0.007±0.022; 0(0, 0)	0±0; 0(0, 0)
Moraxella_24	0±0; 0(0, 0)	0.002±0.008; 0(0, 0)	0±0; 0(0, 0)
Mycobacterium_0	0.0005±0.001; 0(0, 0)	0.0004±0.0011; 0(0, 0)	0±0; 0(0, 0)
Mycobacterium_24	0±0; 0(0, 0)	0±0; 0(0, 0)	0±0; 0(0, 0)
Mycoplasma_0	0.051±0.099; 0.009(0, 0.048)	0.143±0.143; 0.068(0.047, 0.244)	0.014±0.016; 0.008(0, 0.027)
Mycoplasma_24	0.131±0.266; 0.019(0, 0.186)	0.216±0.24; 0.143(0.039, 0.298)	0.051±0.088; 0.016(0.009, 0.059)
Neisseria_0	5.285±4.968; 4.009(1.27, 6.64)	7.236±7.572; 3.337(1.743, 15.692)	4.69±4.275; 2.842(1.85, 9.664)
Neisseria_24	4.428±4.259; 3.07(0.96, 7.111)	5.026±4.511; 3.938(1.652, 7.117)	4.125±4.918; 3.092(0.822, 3.877)
Nocardioides_0	0±0; 0(0, 0)	0±0; 0(0, 0)	0±0; 0(0, 0)
Nocardioides_24	0.0004±0.0011; 0(0, 0)	0±0; 0(0, 0)	0±0; 0(0, 0)
Novosphingobium_0	0±0; 0(0, 0)	0±0; 0(0, 0)	0±0; 0(0, 0)
Novosphingobium_24	0.0001±0.0004; 0(0, 0)	0±0; 0(0, 0)	0±0; 0(0, 0)
Oceanivirga_0	0.051±0.155; 0(0, 0)	0.868±1.491; 0.002(0, 1.267)	0.054±0.166; 0(0, 0)
Oceanivirga_24	0.068±0.205; 0(0, 0)	0.989±1.661; 0.002(0, 1.751)	0.159±0.501; 0(0, 0)
Odoribacter_0	0±0; 0(0, 0)	0±0; 0(0, 0)	0±0; 0(0, 0)
Odoribacter_24	0±0; 0(0, 0)	0±0; 0(0, 0)	0.001±0.003; 0(0, 0)
Olsenella_0	0.0005±0.001; 0(0, 0)	0.002±0.003; 0(0, 0.004)	0.017±0.02; 0.009(0, 0.027)
Olsenella_24	0.0002±0.0007; 0(0, 0)	0.001±0.002; 0(0, 0)	0.011±0.012; 0.007(0, 0.017)
Oribacterium_0	0.403±0.353; 0.263(0.148, 0.553)	0.301±0.256; 0.283(0.055, 0.528)	0.608±0.26; 0.587(0.466, 0.785)
Oribacterium_24	0.425±0.442; 0.334(0.095, 0.438)	0.531±0.912; 0.191(0.059, 0.492)	0.442±0.423; 0.329(0.218, 0.486)
Paucibacter_0	0±0; 0(0, 0)	0±0; 0(0, 0)	0±0; 0(0, 0)
Paucibacter_24	0±0; 0(0, 0)	0.002±0.007; 0(0, 0)	0±0; 0(0, 0)
Pelomonas_0	0.0004±0.001; 0(0, 0)	0.001±0.002; 0(0, 0.002)	0±0; 0(0, 0)
Pelomonas_24	0.0002±0.0007; 0(0, 0)	0.002±0.005; 0(0, 0)	0±0; 0(0, 0)
Peptoanaerobacter_0	0.001±0.002; 0(0, 0)	0.023±0.054; 0(0, 0.021)	0.001±0.002; 0(0, 0.002)
Peptoanaerobacter_24	0.002±0.005; 0(0, 0.002)	0.024±0.053; 0.004(0, 0.016)	0.006±0.007; 0.002(0, 0.012)
Peptococcus_0	0.023±0.016; 0.024(0.014, 0.034)	0.041±0.033; 0.027(0.019, 0.067)	0.053±0.028; 0.055(0.036, 0.075)
Peptococcus_24	0.036±0.031; 0.035(0.006, 0.058)	0.056±0.066; 0.027(0.015, 0.072)	0.042±0.036; 0.03(0.016, 0.057)
Peptostreptococcus_0	0.124±0.1; 0.12(0.033, 0.159)	0.304±0.42; 0.153(0.119, 0.421)	0.955±0.581; 1.056(0.448, 1.276)
Peptostreptococcus_24	0.157±0.124; 0.145(0.083, 0.169)	0.204±0.182; 0.157(0.066, 0.29)	0.731±0.642; 0.587(0.333, 0.904)
Phocaeicola_0	0.001±0.002; 0(0, 0)	0.001±0.003; 0(0, 0)	0.001±0.002; 0(0, 0)
Phocaeicola_24	0.001±0.003; 0(0, 0)	0.002±0.004; 0(0, 0)	0.001±0.002; 0(0, 0)
Porphyromonas_0	8.356±5.065; 8.717(3.128, 13.681)	7.39±5.532; 6.51(1.878, 12.534)	3.452±2.535; 3.659(0.852, 4.862)
Porphyromonas_24	6.364±4.049; 5.467(3.684, 10.882)	8.167±5.386; 6.364(5.548, 10.294)	5.682±4.584; 5.227(1.24, 9.199)
Prevotella_0	24.399±12.797; 23.561(12.171, 39.376)	16.454±12.472; 10.871(7.278, 19.015)	16.119±7.427; 16.198(11.649, 19.888)
Prevotella_24	22.779±13.864; 19.594(12.789, 36.295)	16.518±14.225; 10.88(9.083, 15.101)	16.589±8.976; 16.673(8.514, 20.755)
Prevotellaceae UCG-24244_24	0±0; 0(0, 0)	0±0; 0(0, 0)	0.0002±0.0007; 0(0, 0)
Prevotellaceae UCG-CC4_0	0±0; 0(0, 0)	0±0; 0(0, 0)	0±0; 0(0, 0)
Propionivibrio_0	0.0005±0.001; 0(0, 0.001)	0.001±0.002; 0(0, 0)	0.0004±0.0011; 0(0, 0)
Propionivibrio_24	0.002±0.005; 0(0, 0.004)	0.004±0.005; 0.001(0, 0.006)	0.0004±0.0011; 0(0, 0)
Pseudomonas_0	0.0004±0.001; 0(0, 0)	0±0; 0(0, 0)	0.004±0.008; 0(0, 0)
Pseudomonas_24	0.001±0.003; 0(0, 0)	0.001±0.002; 0(0, 0)	0.0004±0.0011; 0(0, 0)
Pseudopropionibacterium_0	0.008±0.014; 0(0, 0.008)	0.007±0.011; 0.002(0, 0.009)	0.001±0.002; 0(0, 0)
Pseudopropionibacterium_24	0.012±0.027; 0(0, 0.007)	0.013±0.034; 0(0, 0.009)	0.002±0.003; 0(0, 0.005)
Pseudoramibacter_0	0.002±0.005; 0(0, 0.004)	0.001±0.003; 0(0, 0)	0±0; 0(0, 0)
Pseudoramibacter_24	0.006±0.011; 0(0, 0.011)	0.0004±0.0008; 0(0, 0)	0.002±0.005; 0(0, 0.004)
Pseudoxanthomonas_0	0±0; 0(0, 0)	0±0; 0(0, 0)	0.001±0.003; 0(0, 0)
Pseudoxanthomonas_24	0±0; 0(0, 0)	0.0004±0.0011; 0(0, 0)	0±0; 0(0, 0)
Quadrisphaera_0	0±0; 0(0, 0)	0.0001±0.0004; 0(0, 0)	0±0; 0(0, 0)
Quadrisphaera_24	0±0; 0(0, 0)	0±0; 0(0, 0)	0±0; 0(0, 0)
Rikenellaceae RC9 gut group_0	0.007±0.009; 0.001(0, 0.013)	0.019±0.037; 0.006(0, 0.022)	0.005±0.008; 0.001(0, 0.008)
Rikenellaceae RC9 gut group_24	0.02±0.032; 0.007(0, 0.021)	0.022±0.023; 0.017(0.002, 0.039)	0.012±0.02; 0.004(0, 0.022)
Romboutsia_0	0±0; 0(0, 0)	0±0; 0(0, 0)	0±0; 0(0, 0)
Romboutsia_24	0±0; 0(0, 0)	0.001±0.002; 0(0, 0)	0±0; 0(0, 0)
Roseburia_0	0±0; 0(0, 0)	0.0002±0.0008; 0(0, 0)	0±0; 0(0, 0)
Roseburia_24	0.001±0.003; 0(0, 0)	0±0; 0(0, 0)	0±0; 0(0, 0)
Roseisolibacter_0	0±0; 0(0, 0)	0±0; 0(0, 0)	0±0; 0(0, 0)
Roseisolibacter_24	0.0004±0.0011; 0(0, 0)	0±0; 0(0, 0)	0±0; 0(0, 0)
Roseomonas_0	0±0; 0(0, 0)	0.0002±0.0007; 0(0, 0)	0±0; 0(0, 0)
Roseomonas_24	0±0; 0(0, 0)	0±0; 0(0, 0)	0±0; 0(0, 0)
Rothia_0	0.851±0.496; 0.804(0.563, 0.973)	0.973±0.98; 0.459(0.358, 1.86)	3.478±2.008; 2.913(2.157, 5.445)
Rothia_24	0.656±0.275; 0.6(0.425, 0.958)	1.028±0.801; 0.682(0.405, 1.508)	3.211±3.985; 1.849(0.935, 3.251)
Rubellimicrobium_0	0±0; 0(0, 0)	0±0; 0(0, 0)	0±0; 0(0, 0)
Rubellimicrobium_24	0.002±0.008; 0(0, 0)	0±0; 0(0, 0)	0±0; 0(0, 0)
Ruminococcus_0	0.0002±0.001; 0(0, 0)	0±0; 0(0, 0)	0±0; 0(0, 0)
Ruminococcus_24	0.0002±0.0007; 0(0, 0)	0.0004±0.0011; 0(0, 0)	0±0; 0(0, 0)
Scardovia_0	0.001±0.002; 0(0, 0)	0.001±0.002; 0(0, 0)	0.001±0.003; 0(0, 0)
Scardovia_24	0.002±0.006; 0(0, 0.001)	0.002±0.004; 0(0, 0)	0.004±0.007; 0(0, 0.009)
Sediminibacterium_0	0±0; 0(0, 0)	0±0; 0(0, 0)	0±0; 0(0, 0)
Sediminibacterium_24	0.0002±0.0007; 0(0, 0)	0±0; 0(0, 0)	0±0; 0(0, 0)
Selenomonas_0	0.151±0.172; 0.095(0.036, 0.228)	0.337±0.83; 0.076(0.037, 0.09)	0.154±0.13; 0.132(0.022, 0.322)
Selenomonas_24	0.145±0.176; 0.053(0.031, 0.172)	0.107±0.135; 0.059(0.039, 0.103)	0.218±0.506; 0.055(0.016, 0.11)
Shewanella_0	0.001±0.003; 0(0, 0)	0±0; 0(0, 0)	0±0; 0(0, 0)
Shewanella_24	0±0; 0(0, 0)	0±0; 0(0, 0)	0±0; 0(0, 0)
Shuttleworthia_0	0.001±0.004; 0(0, 0)	0.001±0.003; 0(0, 0)	0.006±0.012; 0(0, 0.009)
Shuttleworthia_24	0.004±0.008; 0(0, 0.005)	0.0005±0.0015; 0(0, 0)	0.008±0.014; 0(0, 0.007)
Simonsiella_0	0.003±0.009; 0(0, 0)	0±0; 0(0, 0)	0.006±0.011; 0(0, 0.006)
Simonsiella_24	0±0; 0(0, 0)	0±0; 0(0, 0)	0.003±0.007; 0(0, 0)
Slackia_0	0.0002±0.001; 0(0, 0)	0.001±0.003; 0(0, 0)	0.005±0.011; 0(0, 0.006)
Slackia_24	0.001±0.001; 0(0, 0.001)	0.0002±0.0008; 0(0, 0)	0.003±0.007; 0(0, 0.001)
Sneathia_0	0±0; 0(0, 0)	0.001±0.003; 0(0, 0)	0.003±0.011; 0(0, 0)
Sneathia_24	0±0; 0(0, 0)	0±0; 0(0, 0)	0.009±0.03; 0(0, 0)
Solobacterium_0	0.074±0.076; 0.06(0.033, 0.073)	0.1±0.107; 0.057(0.027, 0.163)	0.374±0.152; 0.368(0.275, 0.467)
Solobacterium_24	0.107±0.1; 0.079(0.057, 0.108)	0.081±0.113; 0.046(0.024, 0.081)	0.26±0.201; 0.211(0.131, 0.28)
Sphaerochaeta_0	0±0; 0(0, 0)	0.0004±0.0011; 0(0, 0)	0±0; 0(0, 0)
Sphaerochaeta_24	0±0; 0(0, 0)	0.0004±0.0011; 0(0, 0)	0±0; 0(0, 0)
Sphingoaurantiacus_0	0±0; 0(0, 0)	0±0; 0(0, 0)	0±0; 0(0, 0)
Sphingoaurantiacus_24	0.001±0.004; 0(0, 0)	0±0; 0(0, 0)	0±0; 0(0, 0)
Sphingobacterium_0	0±0; 0(0, 0)	0±0; 0(0, 0)	0±0; 0(0, 0)
Sphingobacterium_24	0.0001±0.0004; 0(0, 0)	0±0; 0(0, 0)	0±0; 0(0, 0)
Sphingomonas_0	0±0; 0(0, 0)	0±0; 0(0, 0)	0±0; 0(0, 0)
Sphingomonas_24	0.003±0.007; 0(0, 0)	0.0001±0.0004; 0(0, 0)	0±0; 0(0, 0)
Staphylococcus_0	0.016±0.043; 0(0, 0)	0.013±0.012; 0.011(0, 0.022)	0.124±0.311; 0.01(0, 0.066)
Staphylococcus_24	0.01±0.025; 0(0, 0.009)	0.027±0.058; 0.007(0, 0.024)	0.022±0.036; 0.005(0, 0.025)
Stenotrophomonas_0	0±0; 0(0, 0)	0±0; 0(0, 0)	0.002±0.007; 0(0, 0)
Stenotrophomonas_24	0±0; 0(0, 0)	0±0; 0(0, 0)	0.001±0.003; 0(0, 0)
Stomatobaculum_0	0.043±0.032; 0.046(0.025, 0.065)	0.089±0.113; 0.04(0.005, 0.151)	0.409±0.39; 0.316(0.159, 0.435)
Stomatobaculum_24	0.065±0.086; 0.023(0, 0.163)	0.099±0.151; 0.045(0.009, 0.145)	0.16±0.147; 0.118(0.008, 0.278)
Streptobacillus_0	0.001±0.004; 0(0, 0)	0.005±0.015; 0(0, 0)	0.002±0.005; 0(0, 0)
Streptobacillus_24	0.002±0.008; 0(0, 0)	0.007±0.02; 0(0, 0)	0.004±0.011; 0(0, 0)
Streptococcus_0	12.335±8.519; 10.77(6.435, 13.919)	14.549±8.334; 10.674(8.59, 25.168)	27.178±10.759; 25.4(22.577, 37.237)
Streptococcus_24	15.876±17.503; 9.323(4.448, 18.71)	15.74±5.746; 14.81(11.141, 16.444)	28.652±14.232; 25.844(19.44, 44.572)
Subdoligranulum_0	0±0; 0(0, 0)	0±0; 0(0, 0)	0±0; 0(0, 0)
Subdoligranulum_24	0.001±0.004; 0(0, 0)	0±0.001; 0(0, 0)	0±0; 0(0, 0)
Sutterella_0	0.0001±0.0004; 0(0, 0)	0±0; 0(0, 0)	0±0; 0(0, 0)
Sutterella_24	0.0004±0.0011; 0(0, 0)	0±0; 0(0, 0)	0±0; 0(0, 0)
Tannerella_0	0.053±0.049; 0.035(0.014, 0.107)	0.078±0.062; 0.059(0.044, 0.114)	0.031±0.027; 0.021(0.011, 0.065)
Tannerella_24	0.095±0.13; 0.032(0.006, 0.192)	0.086±0.051; 0.072(0.063, 0.106)	0.052±0.033; 0.041(0.023, 0.075)
TM7x_0	0.505±0.362; 0.426(0.167, 0.63)	0.186±0.243; 0.103(0.007, 0.266)	0.652±0.608; 0.322(0.234, 1.266)
TM7x_24	0.541±0.502; 0.415(0.114, 0.687)	0.292±0.386; 0.201(0.025, 0.382)	0.367±0.334; 0.231(0.131, 0.531)
Treponema_0	0.186±0.175; 0.121(0.067, 0.292)	1.046±1.075; 0.687(0.231, 2.016)	0.111±0.122; 0.079(0.032, 0.125)
Treponema_24	0.423±0.648; 0.166(0.051, 0.45)	1.305±1.636; 0.426(0.363, 2.188)	0.549±0.802; 0.195(0.022, 0.785)
UCG-24242_24	0±0.001; 0(0, 0)	0.001±0.002; 0(0, 0)	0±0; 0(0, 0)
UCG-24244_24	0±0; 0(0, 0)	0.003±0.01; 0(0, 0)	0±0; 0(0, 0)
UCG-CC2_0	0±0; 0(0, 0)	0±0; 0(0, 0)	0±0; 0(0, 0)
UCG-CC4_0	0±0; 0(0, 0)	0.019±0.059; 0(0, 0)	0±0; 0(0, 0)
Ureaplasma_0	0.0005±0.002; 0(0, 0)	0±0; 0(0, 0)	0±0; 0(0, 0)
Ureaplasma_24	0±0; 0(0, 0)	0±0; 0(0, 0)	0±0; 0(0, 0)
Veillonella_0	2.024±1.117; 1.695(1.146, 2.52)	2.38±1.658; 2.472(0.86, 3.566)	4.923±2.555; 4.515(3.447, 6.829)
Veillonella_24	2.962±2.454; 1.958(1.344, 4.745)	2.276±1.71; 1.978(0.792, 3.32)	2.951±1.551; 2.682(1.698, 3.808)
Weissella_0	0.0002±0.001; 0(0, 0)	0.0004±0.0011; 0(0, 0)	0±0; 0(0, 0)
Weissella_24	0±0; 0(0, 0)	0±0; 0(0, 0)	0.0005±0.0015; 0(0, 0)
Wolinella_0	0±0; 0(0, 0)	0±0; 0(0, 0)	0.0005±0.0011; 0(0, 0)
Wolinella_24	0±0; 0(0, 0)	0.001±0.003; 0(0, 0)	0.006±0.017; 0(0, 0)
Yonghaparkia_0	0±0; 0(0, 0)	0±0; 0(0, 0)	0±0; 0(0, 0)
Yonghaparkia_24	0.0002±0.0008; 0(0, 0)	0±0; 0(0, 0)	0±0; 0(0, 0)
Data are shown as mean±SD; median (25th, 75th percentile).
Phetchaburi’s Custard Cake (PCC), Saraburi’s Curry Puff (SCP), Lampang’s Crispy Rice Cracker (LCRC) and Glycemic index (GI).

## Sheet: Table S10
Table S10. Changes in the relative abundance of salivary microbiomes at the phylum level after 24 hours of Thai dessert consumption
Bacteria	PCC (low-GI, n=10)	SCP (medium-GI, n=10)	LCRC (high-GI, n=10)
Phylum
Firmicutes_C	5.82±10.09, 2.18 (0.37, 8.74)	1.18±8.61, 2.78 (-6.1, 6.03)	-0.66±14.08, 0.63 (-4.2, 6.19)
Fusobacteriota_C	0.67±2.21, 0.67 (-1, 0.87)	2.15±5.79, 1.52 (-0.98, 3.33)	0.05±1.92, -0.21 (-0.75, 1.44)
Spirochaetota_C	0.24±0.49, 0.008 (-0.02, 0.33)	0.26±0.66, 0.12 (-0.13, 0.3)	0.43±0.77, 0 (-0.01, 0.7)
Campilobacterota_C	0.06±0.62, -0.15 (-0.31, 0.41)	-0.02±0.42, 0.08 (-0.15, 0.17)	0.02±0.65, -0.07 (-0.24, 0.46)
Synergistota_C	0.01±0.03, 0 (0, 0.01)	-0.001±0.017, 0.001 (-0.013, 0.011)	0.01±0.015, 0.005 (0, 0.016)
Desulfobacterota_C	0.004±0.013, 0 (0, 0)	0.002±0.005, 0 (0, 0.005)	0.001±0.004, 0 (0, 0.005)
Gemmatimonadota_C	0.0004±0.001, 0 (0, 0)	0±0, 0 (0, 0)	0±0, 0 (0, 0)
Cyanobacteria_C	0±0, 0 (0, 0)	0.002±0.003, 0 (0, 0)	0±0, 0 (0, 0)
Patescibacteria_C	-0.32±0.84, -0.12 (-0.59, 0.06)	0.04±0.7, -0.02 (-0.36, 0.02)	-0.1±0.92, -0.24 (-0.54, 0.22)
Actinobacteriota_C	-0.64±1.25, -0.3 (-2.12, 0.44) a, b	0.33±1.43, 0.24 (-1.02, 1.46) a	-2.28±4.28, -2.36 (-5.04, 0.64) b
Bacteroidota_C	-2.86±9.58, -4.77 (-10.6, 9.16)	0.004±6.68, 2.84 (-6.61, 4.84)	1.51±13.49, -1.82 (-10.81, 11.64)
Proteobacteria_C	-2.99±5.69, -1.46 (-8.46, 0.5)	-3.95±8.68, -3.27 (-11.32, 1.04)	1.01±8.69, 0.93 (-5.33, 6.63)
Data are shown as mean±SD; median (25th, 75th percentile).
a, b Different superscripts in the same row that indicates significant differences between groups by using one-Way ANOVA test with Bonferroni post hoc test (adjusted p-value <0.05) or Kruskal–Wallis test and Dunn’s post hoc tests for multiple comparisons, with the Benjamini-Hochberg method (adjusted p-value <0.05).
Phetchaburi’s Custard Cake (PCC), Saraburi’s Curry Puff (SCP), Lampang’s Crispy Rice Cracker (LCRC) and Glycemic index (GI).

[truncated: 6 more sheets: Table S11, Table S12, Table S13, Table S14, Table S15, Table S16]
